# Supplementary material for: Land or sea? Foraging area choice during breeding by an omnivorous gull
Source: Mov Ecol. 2016 May 15;4:11. doi: 10.1186/s40462-016-0078-5 (PMC4868019; doi:10.1186/s40462-016-0078-5)
Supplement: Additional file 3: — Table of analyzed GPS data (.xls). Foraging trips of lesser black-backed gulls, tracked by GPS. The analyzed data are provided as an Excel file, with two sheets, ‘GPS_foraging_trip_data’ giving the analyzed variables, and ‘Metadata’ explaining these variables. (XLSX 384 kb) [file 40462_2016_78_MOESM3_ESM.xlsx]

## Sheet: GPS_foraging_trip_data
trip_id	ring_number	sex	device_info_serial	included_1	included_2	year	stage	start_time	end_time	duration_s	dist_max	interval_mean	interval_min	interval_max	gps_fix_number	n_points_300s	n_points_300s_land	p_points_300s_land	n_points_300s_3km	n_points_300s_foraging	n_points_300s_foraging_land	p_trip_foraging_land	p_trip_foraging_sea	p_trip_other	trip_type	p_foraging_land	sunrise_date_time	time_sinse_sunrise	sunrise_prox	cloud	prate_sfc_sum	temp	windNS	windEW	ppt
1693	8111155	M	596	TRUE	TRUE	2012	Incubation	2012-06-09 15:09:15	2012-06-09 18:40:24	12669	11.2228	14.619	10	722	916	43	0	0	39	34	0	0	0.790698	0.209302	SEA	0	2012-06-09 03:53:23	11.2644	-0.981516	32.6276	0	11.6325	2.13108	4.11183	0
1696	8111155	M	596	TRUE	TRUE	2012	Chick_1	2012-06-10 02:51:05	2012-06-10 08:12:56	19311	39.9605	19.0076	10	609	1048	65	0	0	62	24	0	0	0.369231	0.630769	SEA	0	2012-06-10 03:52:47	-1.02833	0.963979	43.2605	0	11.611	2.96531	2.43064	0
1697	8111155	M	596	TRUE	TRUE	2012	Chick_1	2012-06-10 21:55:20	2012-06-10 22:49:43	3263	3.23295	25.3399	11	614	153	11	0	0	5	5	0	0	0.454545	0.545455	SEA	0	2012-06-10 03:52:47	18.0425	0.0111262	42.9494	6.14599e-06	11.9467	5.80556	0.808702	0.132753
1698	8111155	M	596	TRUE	TRUE	2012	Chick_1	2012-06-11 02:43:39	2012-06-11 08:24:07	20428	42.7768	18.3886	10	627	1145	69	0	0	65	26	0	0	0.376812	0.623188	SEA	0	2012-06-11 03:52:16	-1.14361	0.955515	39.1825	0	11.7758	4.80008	0.208177	0
1699	8111155	M	596	TRUE	TRUE	2012	Chick_1	2012-06-11 17:45:43	2012-06-11 20:01:28	8145	12.8944	128.485	107	592	68	28	0	0	22	14	0	0	0.5	0.5	SEA	0	2012-06-11 03:52:15	13.8911	-0.879925	47.7315	0	10.8654	0.905881	0.204	0
1700	8111155	M	596	TRUE	TRUE	2012	Chick_1	2012-06-12 03:14:00	2012-06-12 05:29:54	8154	32.5138	156.196	109	1360	56	28	0	0	25	1	0	0	0.0357143	0.964286	SEA	0	2012-06-12 03:51:48	-0.63	0.986429	23.3887	0	11.1691	0.529613	1.37137	0
1702	8111155	M	596	FALSE	TRUE	2012	Chick_1	2012-06-13 03:00:54	2012-06-13 05:49:13	10099	39.9328	129	107	608	83	34	0	0	30	0	0	0	0	1	NA	NA	2012-06-13 03:51:25	-0.841944	0.975806	39.112	0	12.0023	0.14312	-0.286501	0
1703	8111155	M	596	TRUE	TRUE	2012	Chick_1	2012-06-13 11:36:38	2012-06-13 12:36:08	3570	9.82697	149.214	109	608	28	12	0	0	10	4	0	0	0.333333	0.666667	SEA	0	2012-06-13 03:51:25	7.75361	-0.443136	38.2386	0	12.0584	0.372324	-0.245108	0
1704	8111155	M	596	TRUE	TRUE	2012	Chick_1	2012-06-14 03:21:21	2012-06-14 04:53:52	5551	19.5729	143.279	107	689	43	19	0	0	15	2	0	0	0.105263	0.894737	SEA	0	2012-06-14 03:51:06	-0.495833	0.991587	14.4016	0	12.7597	1.64131	3.02382	0
1707	8111155	M	596	TRUE	TRUE	2012	Chick_1	2012-06-14 12:56:38	2012-06-14 14:56:49	7211	14.9022	16.8485	9	125	429	25	0	0	22	16	0	0	0.64	0.36	SEA	0	2012-06-14 03:51:04	9.09278	-0.724072	24.29	0	12.2984	3.59886	4.81549	0
1710	8111155	M	596	TRUE	TRUE	2012	Chick_1	2012-06-15 03:00:05	2012-06-15 06:01:52	10907	44.032	130.648	107	609	88	37	0	0	33	4	0	0	0.108108	0.891892	SEA	0	2012-06-15 03:50:51	-0.846111	0.975567	27.4477	0	12.4437	2.64685	4.1184	0
1711	8111155	M	596	TRUE	TRUE	2012	Chick_1	2012-06-15 09:47:48	2012-06-15 13:49:52	14524	25.929	17.4136	9	608	868	49	0	0	46	27	0	0	0.55102	0.44898	SEA	0	2012-06-15 03:50:51	5.94917	0.0133077	35.9854	0	11.7789	1.70921	3.84796	0
1712	8111155	M	596	TRUE	FALSE	2012	Chick_1	2012-06-15 16:03:39	2012-06-15 17:57:28	6829	30.2415	140.755	109	631	53	23	0	0	20	3	0	0	0.130435	0.869565	SEA	0	2012-06-15 03:50:51	12.2133	-0.998441	19.4544	0	11.4739	0.950031	2.54872	0
1714	8111155	M	596	TRUE	TRUE	2012	Chick_1	2012-06-16 12:11:43	2012-06-16 18:15:15	21812	39.7961	36.8865	10	655	608	73	0	0	71	44	0	0	0.60274	0.39726	SEA	0	2012-06-16 03:50:41	8.35056	-0.577264	47.2037	3.33344e-05	13.191	7.32616	-1.92422	0.720023
1716	8111155	M	596	TRUE	TRUE	2012	Chick_1	2012-06-17 12:07:09	2012-06-17 19:41:12	27243	41.7075	32.9116	10	666	848	91	0	0	90	61	0	0	0.67033	0.32967	SEA	0	2012-06-17 03:50:37	8.27556	-0.561121	40.4211	0.000268398	13.6055	4.97837	7.60682	5.79741
1717	8111155	M	596	TRUE	TRUE	2012	Chick_1	2012-06-18 13:33:06	2012-06-18 15:06:23	5597	12.7553	13.7583	10	643	451	19	0	0	17	7	0	0	0.368421	0.631579	SEA	0	2012-06-18 03:50:33	9.70917	-0.825483	47.1686	0	14.0276	5.14248	2.16497	0
1718	8111155	M	596	TRUE	TRUE	2012	Chick_1	2012-06-18 16:54:21	2012-06-18 19:39:50	9929	26.7779	128.463	108	610	82	34	0	0	30	15	0	0	0.441176	0.558824	SEA	0	2012-06-18 03:50:33	13.0633	-0.961502	47.1686	0	14.0276	5.14248	2.16497	0
1719	8111155	M	596	TRUE	TRUE	2012	Chick_1	2012-06-19 11:44:29	2012-06-19 21:35:46	35477	37.2918	60.1383	10	695	600	119	0	0	116	94	0	0	0.789916	0.210084	SEA	0	2012-06-19 03:50:36	7.89806	-0.476711	45.0248	4.05141e-06	14.009	3.82801	6.70199	0.0875104
1720	8111155	M	596	TRUE	TRUE	2012	Chick_1	2012-06-20 11:48:52	2012-06-20 22:14:10	37518	43.8895	43.9608	10	596	867	126	0	0	124	94	0	0	0.746032	0.253968	SEA	0	2012-06-20 03:50:43	7.96917	-0.492993	21.7478	0	13.2722	0.597563	4.04946	0
1721	8111155	M	596	TRUE	TRUE	2012	Chick_1	2012-06-21 16:17:54	2012-06-21 22:28:04	22210	46.2078	48.2051	10	591	473	75	0	0	72	44	0	0	0.586667	0.413333	SEA	0	2012-06-21 03:50:56	12.4494	-0.993086	12.8269	0	13.8395	-2.60838	-6.16996	0
1724	8111155	M	596	TRUE	TRUE	2012	Chick_1	2012-06-23 14:16:00	2012-06-23 22:07:29	28289	55.017	50.3171	10	657	574	95	0	0	93	61	0	0	0.642105	0.357895	SEA	0	2012-06-23 03:51:30	10.4083	-0.914431	70.0282	7.10985e-07	13.8136	-0.573401	3.3915	0.0153573
1725	8111155	M	596	TRUE	TRUE	2012	Chick_1	2012-06-24 17:33:28	2012-06-24 18:01:50	1702	3.88081	230.5	111	737	10	6	0	0	3	3	0	0	0.5	0.5	SEA	0	2012-06-24 03:51:54	13.6928	-0.903398	47.6392	5.93796e-06	13.9928	3.89551	2.29717	0.12826
1726	8111155	M	596	TRUE	TRUE	2012	Chick_1	2012-06-24 18:21:33	2012-06-24 22:29:34	14881	54.1047	125.789	107	617	123	50	11	0.22	46	10	10	0.2	0	0.8	LAND	1	2012-06-24 03:51:54	14.4942	-0.794282	56.1013	0.000181855	14.3658	5.5247	-1.87387	3.92806
1728	8111155	M	596	TRUE	TRUE	2012	Chick_1	2012-06-25 07:36:31	2012-06-25 08:26:48	3017	7.71048	225.688	107	626	16	11	0	0	6	3	0	0	0.272727	0.727273	SEA	0	2012-06-25 03:52:23	3.73556	0.55871	95.1417	0.00101823	13.3629	6.97718	-1.29072	21.9939
1729	8111155	M	596	TRUE	TRUE	2012	Chick_1	2012-06-25 14:49:00	2012-06-25 16:30:22	6082	11.693	139	108	610	48	21	0	0	17	12	0	0	0.571429	0.428571	SEA	0	2012-06-25 03:52:23	10.9436	-0.962	86.9358	0.00118331	13.0021	6.01967	4.11943	25.5595
1730	8111155	M	596	TRUE	TRUE	2012	Chick_1	2012-06-25 17:31:09	2012-06-25 20:07:27	9378	17.7185	158.857	108	1110	63	32	0	0	28	16	0	0	0.5	0.5	SEA	0	2012-06-25 03:52:23	13.6461	-0.908569	86.9358	0.00118331	13.0021	6.01967	4.11943	25.5595
1731	8111155	M	596	TRUE	TRUE	2012	Chick_1	2012-06-26 15:03:58	2012-06-27 07:49:33	60335	106.973	89.3358	10	592	682	202	2	0.00990099	199	106	0	0	0.524752	0.475248	SEA	0	2012-06-26 03:52:55	11.1842	-0.977277	65.9898	0.000391486	13.5682	-3.95053	6.08119	8.45609
1732	8111155	M	596	TRUE	FALSE	2012	Chick_1	2012-06-27 19:50:18	2012-06-27 20:59:55	4177	14.3102	153.806	108	736	31	14	0	0	10	3	0	0	0.214286	0.785714	SEA	0	2012-06-27 03:53:32	15.9461	-0.512168	44.7494	3.4732e-05	14.0772	-1.08585	5.12574	0.750211
1733	8111155	M	596	TRUE	FALSE	2012	Chick_1	2012-06-28 15:48:25	2012-06-28 20:59:10	18645	30.0641	49.5696	10	595	388	63	0	0	59	43	0	0	0.68254	0.31746	SEA	0	2012-06-28 03:54:12	11.9036	-0.999682	17.4998	0	13.5733	-0.19546	1.71536	0
1734	8111155	M	596	TRUE	FALSE	2012	Chick_1	2012-06-29 15:19:04	2012-06-29 16:04:02	2698	4.3172	174.632	109	620	19	9	0	0	6	6	0	0	0.666667	0.333333	SEA	0	2012-06-29 03:54:57	11.4019	-0.987768	5.26798	0	14.1709	5.92727	-3.94834	0
1735	8111155	M	596	TRUE	FALSE	2012	Chick_1	2012-06-29 16:23:54	2012-06-29 21:19:23	17729	36.362	54.8533	9	640	334	60	0	0	56	29	0	0	0.483333	0.516667	SEA	0	2012-06-29 03:54:57	12.4825	-0.992032	5.26798	0	14.1709	5.92727	-3.94834	0
1737	8111155	M	596	TRUE	FALSE	2012	Chick_1	2012-06-30 15:36:16	2012-06-30 19:28:24	13928	32.1719	31.6841	9	615	459	47	0	0	44	22	0	0	0.468085	0.531915	SEA	0	2012-06-30 03:55:45	11.6753	-0.996389	71.6568	0.000112246	15.893	5.91669	2.00272	2.42452
1738	8111155	M	596	TRUE	FALSE	2012	Chick_2	2012-07-01 04:17:11	2012-07-01 06:19:08	7317	8.99274	129.869	108	605	61	25	0	0	22	19	0	0	0.76	0.24	SEA	0	2012-07-01 03:56:38	0.3425	0.995983	31.1387	0	15.8979	1.39078	2.81183	0
1739	8111155	M	596	TRUE	FALSE	2012	Chick_2	2012-07-01 15:31:04	2012-07-01 19:51:20	15616	24.7282	121.992	107	609	133	53	0	0	49	37	0	0	0.698113	0.301887	SEA	0	2012-07-01 03:56:38	11.5739	-0.993784	57.7086	9.25762e-05	15.9274	4.62659	-0.0487412	1.99965
1743	8111155	M	596	TRUE	FALSE	2012	Chick_2	2012-07-03 17:25:26	2012-07-03 22:29:11	18225	27.1647	116.549	109	656	162	61	0	0	60	47	0	0	0.770492	0.229508	SEA	0	2012-07-03 03:58:36	13.4472	-0.929079	37.6893	0	14.6915	-0.0618569	-1.54963	0
1744	8111155	M	596	TRUE	FALSE	2012	Chick_2	2012-07-04 14:33:37	2012-07-04 18:00:37	12420	30.0925	27.5676	9	225	451	42	0	0	40	23	0	0	0.547619	0.452381	SEA	0	2012-07-04 03:59:39	10.5661	-0.930364	23.037	0	15.186	-2.73593	-5.22292	0
1745	8111155	M	596	TRUE	FALSE	2012	Chick_2	2012-07-04 19:41:27	2012-07-04 22:50:06	11319	37.4896	132.689	108	724	90	38	0	0	36	16	0	0	0.421053	0.578947	SEA	0	2012-07-04 03:59:37	15.6972	-0.567005	29.6496	0	15.8021	-2.85532	-5.05579	0
1746	8111155	M	596	TRUE	FALSE	2012	Chick_2	2012-07-05 14:29:03	2012-07-05 22:56:35	30452	54.5155	71.3977	10	612	435	102	0	0	98	64	0	0	0.627451	0.372549	SEA	0	2012-07-05 04:00:43	10.4722	-0.921072	53.1826	9.30286e-07	15.7108	-2.9937	-4.73979	0.0200942
1750	8111155	M	596	TRUE	FALSE	2012	Chick_2	2012-07-08 15:52:49	2012-07-08 18:01:41	7732	20.7595	121.047	15	630	64	26	0	0	22	12	0	0	0.461538	0.538462	SEA	0	2012-07-08 04:04:23	11.8072	-0.998727	47.827	0	16.7384	1.43026	4.1702	0
1752	8111155	M	596	TRUE	FALSE	2012	Chick_2	2012-07-10 12:41:46	2012-07-10 22:21:46	34800	58.6182	39.1414	10	1625	905	116	1	0.00862069	113	81	0	0	0.698276	0.301724	SEA	0	2012-07-10 04:07:03	8.57861	-0.624959	51.6824	0.000159569	16.1953	8.7404	5.34316	3.44669
1754	8111155	M	596	TRUE	FALSE	2012	Chick_2	2012-07-11 16:07:31	2012-07-11 21:37:21	19790	58.5409	124.262	108	638	164	66	13	0.19697	64	33	12	0.181818	0.318182	0.5	MIX	0.363636	2012-07-11 04:08:29	11.9839	-0.999991	55.507	0.000250091	16.6762	5.06919	2.33868	5.40197
1757	8111155	M	596	TRUE	FALSE	2012	Chick_2	2012-07-12 15:42:41	2012-07-12 18:11:49	8948	25.6772	27.8222	9	609	343	30	0	0	28	14	0	0	0.466667	0.533333	SEA	0	2012-07-12 04:09:57	11.5456	-0.992931	43.7365	4.04953e-05	15.4804	4.95682	4.65314	0.874698
1758	8111155	M	596	TRUE	FALSE	2012	Chick_2	2012-07-13 11:09:45	2012-07-13 22:07:42	39477	56.879	33.4653	9	223	1180	132	0	0	130	91	0	0	0.689394	0.310606	SEA	0	2012-07-13 04:11:28	6.97139	-0.251577	38.0249	0.000286523	14.3208	5.46125	6.56771	6.18889
1759	8111155	M	596	TRUE	FALSE	2012	Chick_2	2012-07-14 10:51:59	2012-07-14 13:16:31	8672	8.59132	134.507	106	760	69	29	0	0	26	20	0	0	0.689655	0.310345	SEA	0	2012-07-14 04:13:00	6.64972	-0.169278	58.449	5.35636e-05	15.3151	7.4033	0.00306109	1.15697
1760	8111155	M	596	TRUE	TRUE	2012	Chick_2	2012-07-14 16:17:51	2012-07-15 05:37:36	47985	59.04	125.902	106	613	386	160	80	0.5	156	107	74	0.4625	0.20625	0.33125	MIX	0.691589	2012-07-14 04:12:59	12.0811	-0.999775	54.6257	0.000134508	15.612	7.0008	-1.8917	2.90537
1761	8111155	M	596	TRUE	TRUE	2012	Chick_2	2012-07-15 16:49:26	2012-07-15 19:40:27	10261	16.8118	144.92	105	700	75	35	0	0	32	25	0	0	0.714286	0.285714	SEA	0	2012-07-15 04:14:35	12.5808	-0.988461	62.2625	0.000271397	15.4812	2.78477	11.4333	5.86219
1762	8111155	M	596	TRUE	TRUE	2012	Chick_2	2012-07-16 05:59:55	2012-07-16 08:49:17	10162	9.83702	153.629	107	1641	70	34	0	0	29	27	0	0	0.794118	0.205882	SEA	0	2012-07-16 04:16:12	1.72861	0.899335	42.9956	3.10066e-05	15.2006	2.76653	13.5407	0.669743
1763	8111155	M	596	TRUE	TRUE	2012	Chick_2	2012-07-16 16:18:15	2012-07-17 08:54:57	59802	104.929	119.366	105	785	506	200	10	0.05	195	112	6	0.03	0.53	0.44	SEA	0.0535714	2012-07-16 04:16:12	12.0342	-0.99996	37.0474	0.000138625	15.3377	3.57381	12.5415	2.9943
1764	8111155	M	596	TRUE	TRUE	2012	Chick_2	2012-07-17 17:56:11	2012-07-17 23:10:52	18881	65.5408	119.571	108	609	163	63	3	0.047619	59	17	0	0	0.269841	0.730159	SEA	0	2012-07-17 04:17:52	13.6386	-0.909387	33.6668	0.000118271	15.4017	2.00567	7.27054	2.55465
1765	8111155	M	596	TRUE	TRUE	2012	Chick_2	2012-07-18 15:21:13	2012-07-18 22:41:32	26419	76.9369	121.671	107	596	222	89	6	0.0674157	86	33	0	0	0.370787	0.629213	SEA	0	2012-07-18 04:19:33	11.0278	-0.967782	50.7266	0.000298792	15.5534	1.49253	6.16079	6.45391
1766	8111155	M	596	TRUE	TRUE	2012	Chick_2	2012-07-19 15:04:25	2012-07-19 22:03:34	25149	62.5474	121.995	105	625	211	84	1	0.0119048	81	41	0	0	0.488095	0.511905	SEA	0	2012-07-19 04:21:17	10.7189	-0.944281	51.888	0.000149558	15.3913	3.58976	-1.1144	3.23044
1767	8111155	M	596	TRUE	TRUE	2012	Chick_2	2012-07-20 17:21:14	2012-07-20 18:32:30	4276	16.0087	187.308	108	814	26	15	0	0	11	2	0	0	0.133333	0.866667	SEA	0	2012-07-20 04:23:02	12.97	-0.967929	55.0407	0.000194116	15.443	-0.104207	3.66526	4.19291
1867	8111155	M	596	FALSE	TRUE	2013	Pre_laying	2013-04-30 03:56:23	2013-04-30 20:49:23	60780	20.6032	1215.29	1194	1350	51	203	189	0.931034	193	182	182	0.896552	0	0.103448	LAND	1	2013-04-30 05:01:14	-1.08083	0.960233	46.9487	1.50001e-05	5.85398	8.83619	8.37754	0.324003
1870	8111155	M	596	FALSE	TRUE	2013	Pre_laying	2013-05-09 03:44:01	2013-05-09 07:45:35	14494	13.4096	1207.31	1198	1223	13	49	39	0.795918	43	36	36	0.734694	0	0.265306	LAND	1	2013-05-09 04:40:34	-0.9425	0.969712	90.5142	0.000375193	10.5832	6.17669	-4.78341	8.10417
1871	8111155	M	596	FALSE	TRUE	2013	Pre_laying	2013-05-09 17:52:33	2013-05-09 21:34:16	13303	17.2431	1211.67	1196	1237	12	45	38	0.844444	42	29	29	0.644444	0	0.355556	LAND	1	2013-05-09 04:40:33	13.2	-0.951057	73.3192	0.00033204	9.79092	4.78349	1.28066	7.17207
1875	8111155	M	596	FALSE	TRUE	2013	Pre_laying	2013-05-11 16:25:52	2013-05-11 21:09:03	16991	19.1141	1213.87	1198	1260	15	57	50	0.877193	54	44	44	0.77193	0	0.22807	LAND	1	2013-05-11 04:36:16	11.8267	-0.998971	15.2203	0	7.23814	1.44702	3.54322	0
1882	8111155	M	596	FALSE	TRUE	2013	Pre_laying	2013-05-14 03:29:08	2013-05-14 08:53:49	19481	21.5643	1217.82	1197	1301	17	65	59	0.907692	62	50	50	0.769231	0	0.230769	LAND	1	2013-05-14 04:30:04	-1.01556	0.964864	46.1299	0	8.08381	6.33608	1.4407	0
2911	8111155	M	687	TRUE	TRUE	2013	Incubation	2013-06-09 02:29:57	2013-06-09 08:28:17	21500	49.6755	42.5648	10	517	517	72	0	0	69	25	0	0	0.347222	0.652778	SEA	0	2013-06-09 03:53:33	-1.39333	0.934204	23.6748	0	12.9086	1.85546	3.03205	0
2912	8111155	M	687	TRUE	TRUE	2013	Incubation	2013-06-09 15:29:17	2013-06-09 19:48:44	15567	13.4981	21.0748	10	702	762	52	0	0	50	39	0	0	0.75	0.25	SEA	0	2013-06-09 03:53:33	11.5956	-0.9944	18.8845	0	12.2731	1.49397	2.61625	0
2913	8111155	M	687	TRUE	TRUE	2013	Chick_1	2013-06-10 02:49:14	2013-06-10 06:02:20	11586	15.6146	105.991	92	578	114	39	34	0.871795	37	28	28	0.717949	0	0.282051	LAND	1	2013-06-10 03:52:54	-1.06111	0.961662	14.1468	0	12.1653	-0.578245	1.39572	0
2915	8111155	M	687	TRUE	TRUE	2013	Chick_1	2013-06-10 18:26:17	2013-06-10 21:22:02	10545	12.367	24.3687	10	611	453	36	0	0	32	25	0	0	0.694444	0.305556	SEA	0	2013-06-10 03:52:56	14.5558	-0.784371	13.2469	0	12.2241	-2.89399	2.79304	0
2916	8111155	M	687	TRUE	TRUE	2013	Chick_1	2013-06-11 02:43:53	2013-06-11 07:31:53	17280	19.4633	98.75	91	495	180	58	54	0.931034	56	48	48	0.827586	0	0.172414	LAND	1	2013-06-11 03:52:24	-1.14194	0.955643	18.9645	5.46716e-05	12.3221	-1.58275	3.91436	1.18091
2918	8111155	M	687	TRUE	TRUE	2013	Chick_1	2013-06-11 12:05:54	2013-06-11 23:04:25	39511	69.6303	28.4324	9	679	1390	132	2	0.0151515	130	86	0	0	0.651515	0.348485	SEA	0	2013-06-11 03:52:23	8.22528	-0.550177	21.2157	0.000109343	12.3776	-1.7334	2.60192	2.36181
2919	8111155	M	687	TRUE	TRUE	2013	Chick_1	2013-06-12 17:24:03	2013-06-12 22:21:56	17873	7.8831	36.1198	9	539	509	60	0	0	56	53	0	0	0.883333	0.116667	SEA	0	2013-06-12 03:51:55	13.5356	-0.920277	29.86	0	13.3303	1.77913	4.16156	0
2920	8111155	M	687	TRUE	TRUE	2013	Chick_1	2013-06-13 10:10:42	2013-06-13 11:41:35	5453	6.66879	238.4	192	526	25	19	0	0	14	13	0	0	0.684211	0.315789	SEA	0	2013-06-13 03:51:31	6.31972	-0.0836054	97.6409	6.57478e-06	14.7796	7.4235	1.19841	0.142015
2921	8111155	M	687	TRUE	TRUE	2013	Chick_1	2013-06-13 16:46:48	2013-06-13 21:54:02	18434	7.92738	210.356	187	613	90	62	0	0	48	46	0	0	0.741935	0.258065	SEA	0	2013-06-13 03:51:31	12.9214	-0.971047	96.2106	1.96378e-05	15.4008	9.62993	1.73916	0.424175
2924	8111155	M	687	TRUE	TRUE	2013	Chick_1	2013-06-14 14:45:09	2013-06-14 20:38:20	21191	19.1847	216.87	187	988	100	71	0	0	68	55	0	0	0.774648	0.225352	SEA	0	2013-06-14 03:51:11	10.8994	-0.958778	76.5113	0.000181535	14.4976	6.46713	7.38223	3.92116
2925	8111155	M	687	TRUE	TRUE	2013	Chick_1	2013-06-15 11:43:02	2013-06-15 21:24:33	34891	28.615	23.1007	9	249	1519	117	0	0	114	89	0	0	0.760684	0.239316	SEA	0	2013-06-15 03:50:55	7.86861	-0.469921	25.6979	1.11428e-05	13.4181	3.61136	8.26289	0.240685
2926	8111155	M	687	TRUE	TRUE	2013	Chick_1	2013-06-16 12:38:08	2013-06-16 19:40:28	25340	36.3525	33.3089	9	1302	777	85	0	0	62	39	0	0	0.458824	0.541176	SEA	0	2013-06-16 03:50:42	8.79056	-0.667291	59.4813	8.95427e-05	13.4202	6.22721	6.94792	1.93412
2927	8111155	M	687	TRUE	TRUE	2013	Chick_1	2013-06-17 01:58:28	2013-06-17 06:09:38	15070	19.4459	216.208	188	770	72	51	43	0.843137	45	35	35	0.686275	0	0.313725	LAND	1	2013-06-16 03:50:43	22.1292	0.882435	41.3135	6.3826e-05	13.3174	4.00554	8.46032	1.37864
2928	8111155	M	687	TRUE	TRUE	2013	Chick_1	2013-06-17 15:22:21	2013-06-17 19:15:16	13975	15.2596	19.0286	10	658	769	47	0	0	34	26	0	0	0.553191	0.446809	SEA	0	2013-06-17 03:50:36	11.5292	-0.992413	32.7951	2.67474e-05	13.6135	0.938918	8.94255	0.577744
2929	8111155	M	687	TRUE	TRUE	2013	Chick_1	2013-06-18 01:58:11	2013-06-18 05:13:35	11724	21.0742	214.386	189	602	57	40	32	0.8	36	24	24	0.6	0	0.4	LAND	1	2013-06-17 03:50:36	22.1264	0.882093	27.1886	0	14.8061	2.96604	4.4947	0
2931	8111155	M	687	TRUE	TRUE	2013	Chick_1	2013-06-18 16:22:10	2013-06-18 21:12:56	17446	22.8336	27.5184	9	498	652	59	0	0	54	41	0	0	0.694915	0.305085	SEA	0	2013-06-18 03:50:34	12.5267	-0.990509	37.7183	0	14.3382	1.86677	1.82449	0
2932	8111155	M	687	TRUE	TRUE	2013	Chick_1	2013-06-19 02:44:50	2013-06-19 06:38:30	14020	44.3282	208.014	187	541	70	47	0	0	43	11	0	0	0.234043	0.765957	SEA	0	2013-06-19 03:50:35	-1.09583	0.959129	25.278	0	14.4378	0.397585	-0.616109	0
2933	8111155	M	687	TRUE	TRUE	2013	Chick_1	2013-06-19 20:45:38	2013-06-19 22:25:19	5981	15.181	39.9691	9	496	162	20	10	0.5	17	4	2	0.1	0.1	0.8	MIX	0.5	2013-06-19 03:50:36	16.9172	-0.279689	62.8998	0	15.4357	3.69299	-3.15815	0
2934	8111155	M	687	TRUE	TRUE	2013	Chick_1	2013-06-20 02:52:16	2013-06-20 07:49:37	17841	37.5473	203.744	187	560	90	60	0	0	52	30	0	0	0.5	0.5	SEA	0	2013-06-20 03:50:41	-0.973611	0.967691	69.4413	6.68839e-08	15.9401	5.08454	-3.58088	0.00144469
2936	8111155	M	687	TRUE	TRUE	2013	Chick_1	2013-06-20 19:51:12	2013-06-20 22:42:53	10301	32.6014	211.686	186	499	51	35	0	0	32	14	0	0	0.4	0.6	SEA	0	2013-06-20 03:50:42	16.0083	-0.498109	34.906	0	16.6808	1.29677	-2.29087	0
2937	8111155	M	687	TRUE	TRUE	2013	Chick_1	2013-06-21 14:17:08	2013-06-21 21:36:02	26334	38.2071	31.022	9	500	865	88	0	0	85	63	0	0	0.715909	0.284091	SEA	0	2013-06-21 03:50:52	10.4378	-0.917523	18.1658	7.60472e-05	16.9321	2.67108	-6.47983	1.64262
2938	8111155	M	687	TRUE	TRUE	2013	Chick_1	2013-06-22 10:16:46	2013-06-22 14:04:35	13669	21.3242	15.0499	9	579	921	46	0	0	32	18	0	0	0.391304	0.608696	SEA	0	2013-06-22 03:51:07	6.4275	-0.111686	22.6733	0	15.7305	6.96727	6.20774	0
2939	8111155	M	687	TRUE	TRUE	2013	Chick_1	2013-06-22 14:40:15	2013-06-22 17:49:38	11363	20.1053	31.6649	9	543	376	38	0	0	35	22	0	0	0.578947	0.421053	SEA	0	2013-06-22 03:51:05	10.8194	-0.952617	16.7257	0	15.2679	6.60931	5.38323	0
2941	8111155	M	687	TRUE	TRUE	2013	Chick_1	2013-06-23 12:18:06	2013-06-23 15:39:05	12059	15.2395	10.2254	9	352	1198	41	0	0	38	31	0	0	0.756098	0.243902	SEA	0	2013-06-23 03:51:26	8.44444	-0.597159	32.5515	0	16.1317	5.03323	-2.27274	0
2942	8111155	M	687	TRUE	TRUE	2013	Chick_1	2013-06-23 18:35:10	2013-06-23 22:27:15	13925	35.2119	49.731	9	497	290	47	0	0	43	25	0	0	0.531915	0.468085	SEA	0	2013-06-23 03:51:26	14.7289	-0.755472	33.5769	0	16.7144	3.75879	-1.98567	0
2943	8111155	M	687	TRUE	TRUE	2013	Chick_1	2013-06-24 13:21:03	2013-06-24 15:02:38	6095	16.6814	227.897	188	543	29	21	0	0	17	11	0	0	0.52381	0.47619	SEA	0	2013-06-24 03:51:49	9.48722	-0.791312	50.2054	1.04824e-06	15.4863	-0.24201	0.903369	0.0226419
2944	8111155	M	687	TRUE	TRUE	2013	Chick_1	2013-06-24 19:20:13	2013-06-24 21:48:38	8905	31.4466	208.933	188	502	45	30	0	0	27	11	0	0	0.366667	0.633333	SEA	0	2013-06-24 03:51:49	15.4733	-0.614285	40.931	0	15.7458	-1.03128	1.24162	0
2945	8111155	M	687	TRUE	TRUE	2013	Chick_1	2013-06-25 13:00:39	2013-06-26 06:46:51	63972	45.3804	200.872	185	673	321	214	46	0.214953	211	168	45	0.21028	0.574766	0.214953	MIX	0.267857	2013-06-25 03:52:16	9.13972	-0.732493	46.4578	0	15.4249	-5.1227	-0.00199525	0
2946	8111155	M	687	TRUE	TRUE	2013	Chick_1	2013-06-26 16:12:28	2013-06-26 18:03:58	6690	18.3394	217.788	189	577	33	23	0	0	15	5	0	0	0.217391	0.782609	SEA	0	2013-06-26 03:52:47	12.3281	-0.996314	80.1909	3.33089e-05	16.3277	-0.66977	-1.27753	0.719472
2947	8111155	M	687	TRUE	TRUE	2013	Chick_1	2013-06-27 01:54:35	2013-06-27 04:18:53	8658	21.8952	213.628	188	528	43	29	23	0.793103	25	14	14	0.482759	0	0.517241	LAND	1	2013-06-26 03:52:48	22.0297	0.86989	41.9169	1.03631e-05	15.7689	5.38931	2.79554	0.223843
2948	8111155	M	687	TRUE	TRUE	2013	Chick_1	2013-06-27 15:01:27	2013-06-27 18:25:50	12263	26.6231	255.56	189	1715	50	41	0	0	37	20	0	0	0.487805	0.512195	SEA	0	2013-06-27 03:53:23	11.1344	-0.974435	47.285	1.80615e-05	14.6476	5.36957	3.35125	0.390129
2949	8111155	M	687	TRUE	TRUE	2013	Chick_1	2013-06-28 13:10:19	2013-06-28 17:43:54	16415	21.7852	206.439	188	513	82	55	0	0	51	40	0	0	0.727273	0.272727	SEA	0	2013-06-28 03:54:03	9.27111	-0.755472	17.6327	0	15.036	3.74153	0.0763488	0
2950	8111155	M	687	TRUE	TRUE	2013	Chick_1	2013-06-29 13:46:31	2013-06-29 19:43:30	21419	29.453	202.083	186	608	109	72	0	0	69	48	0	0	0.666667	0.333333	SEA	0	2013-06-29 03:54:46	9.8625	-0.84747	26.726	1.30315e-05	14.9042	4.40106	-0.0155346	0.281481
2951	8111155	M	687	TRUE	TRUE	2013	Chick_1	2013-06-30 03:06:47	2013-06-30 05:00:27	6820	14.7208	217	189	560	34	23	15	0.652174	20	11	11	0.478261	0	0.521739	LAND	1	2013-06-30 03:55:33	-0.812778	0.977447	39.8043	9.18002e-05	15.0082	5.94559	2.18322	1.98288
2952	8111155	M	687	TRUE	TRUE	2013	Chick_1	2013-06-30 15:27:55	2013-06-30 18:55:20	12445	25.0913	212.23	186	501	61	42	0	0	40	18	0	0	0.428571	0.571429	SEA	0	2013-06-30 03:55:34	11.5392	-0.992731	56.8362	0.000111656	14.114	4.3496	3.3034	2.41176
2953	8111155	M	687	TRUE	TRUE	2013	Chick_2	2013-07-01 03:06:34	2013-07-01 05:37:58	9084	15.699	42.4027	8	592	226	31	15	0.483871	28	16	12	0.387097	0.129032	0.483871	MIX	0.75	2013-07-01 03:56:25	-0.830833	0.976437	25.4686	5.55163e-05	13.7778	2.57671	2.34357	1.19915
2954	8111155	M	687	TRUE	TRUE	2013	Chick_2	2013-07-01 13:44:53	2013-07-01 22:13:23	30510	57.9141	25.4331	9	598	1219	102	0	0	98	66	0	0	0.647059	0.352941	SEA	0	2013-07-01 03:56:25	9.80778	-0.839778	21.146	9.12275e-05	13.9136	2.91806	2.11765	1.97051
2956	8111155	M	687	TRUE	TRUE	2013	Chick_2	2013-07-02 16:09:24	2013-07-02 19:41:54	12750	18.3435	14.3035	9	533	926	43	0	0	38	28	0	0	0.651163	0.348837	SEA	0	2013-07-02 03:57:20	12.2011	-0.998614	60.4371	0	15.0437	4.9301	4.41177	0
2958	8111155	M	687	TRUE	TRUE	2013	Chick_2	2013-07-03 14:38:44	2013-07-03 21:29:09	24625	31.3663	26.4421	9	562	950	83	0	0	79	60	0	0	0.722892	0.277108	SEA	0	2013-07-03 03:58:18	10.6739	-0.940338	53.708	0	15.1426	1.94805	-1.75548	0
2959	8111155	M	687	TRUE	TRUE	2013	Chick_2	2013-07-04 13:02:12	2013-07-04 22:32:52	34240	59.137	198.486	187	498	175	115	0	0	112	72	0	0	0.626087	0.373913	SEA	0	2013-07-04 03:59:22	9.04722	-0.715794	69.8889	0	17.2484	3.28846	-3.13412	0
2961	8111155	M	687	TRUE	TRUE	2013	Chick_2	2013-07-05 15:17:32	2013-07-05 21:56:06	23914	25.624	55.0068	10	817	444	80	0	0	76	62	0	0	0.775	0.225	SEA	0	2013-07-05 04:00:27	11.2847	-0.982518	47.998	4.76433e-08	16.8216	0.68813	5.63353	0.0010291
2963	8111155	M	687	TRUE	TRUE	2013	Chick_2	2013-07-06 13:19:08	2013-07-06 22:46:21	34033	46.385	26.1149	9	618	1323	114	0	0	111	92	0	0	0.807018	0.192982	SEA	0	2013-07-06 04:01:36	9.29222	-0.759082	21.5181	0	16.2883	-3.33985	3.57959	0
2964	8111155	M	687	TRUE	TRUE	2013	Chick_2	2013-07-07 15:16:52	2013-07-07 20:18:51	18119	16.7143	22.1907	9	632	839	61	0	0	57	48	0	0	0.786885	0.213115	SEA	0	2013-07-07 04:02:48	11.2344	-0.979983	22.4408	0	17.1422	-0.765929	4.71254	0
2965	8111155	M	687	TRUE	TRUE	2013	Chick_2	2013-07-08 14:54:01	2013-07-08 20:34:58	20457	16.6195	22.0896	9	551	949	69	0	0	66	54	0	0	0.782609	0.217391	SEA	0	2013-07-08 04:04:04	10.8325	-0.953651	17.8667	0	17.4168	-4.1174	1.58599	0
2968	8111155	M	687	TRUE	TRUE	2013	Chick_2	2013-07-09 14:29:54	2013-07-09 20:47:43	22669	20.5954	18.1336	9	542	1280	76	0	0	72	59	0	0	0.776316	0.223684	SEA	0	2013-07-09 04:05:22	10.4089	-0.91449	45.2416	0	16.5809	1.84856	1.8243	0
2975	8111155	M	687	TRUE	TRUE	2013	Chick_2	2013-07-14 21:21:39	2013-07-14 21:57:48	2169	6.93874	272.7	191	558	10	8	0	0	4	2	0	0	0.25	0.75	SEA	0	2013-07-14 04:12:38	17.1503	-0.220627	55.7947	7.11134e-08	18.0639	-1.8442	3.72537	0.00153605
2978	8111155	M	687	TRUE	TRUE	2013	Chick_2	2013-07-15 17:23:17	2013-07-15 19:47:06	8629	18.37	217.548	189	508	42	29	0	0	25	10	0	0	0.344828	0.655172	SEA	0	2013-07-15 04:14:12	13.1514	-0.954912	42.6933	0	16.7661	-1.13222	7.01656	0
2979	8111155	M	687	TRUE	TRUE	2013	Chick_2	2013-07-16 15:37:35	2013-07-16 16:57:12	4777	15.1543	240.182	188	521	22	16	0	0	14	5	0	0	0.3125	0.6875	SEA	0	2013-07-16 04:15:49	11.3628	-0.986117	25.787	5.3335e-08	17.4465	-3.15287	6.82188	0.00115204
2980	8111155	M	687	TRUE	TRUE	2013	Chick_2	2013-07-16 19:07:05	2013-07-16 21:04:59	7074	19.3714	403.474	287	641	19	24	0	0	19	8	0	0	0.333333	0.666667	SEA	0	2013-07-16 04:15:49	14.8544	-0.733532	25.7891	1.0667e-07	17.93	-1.61204	6.3492	0.00230407
2981	8111155	M	687	TRUE	TRUE	2013	Chick_2	2013-07-17 14:26:01	2013-07-17 18:20:31	14070	23.7154	552.308	287	627	26	47	0	0	44	31	0	0	0.659574	0.340426	SEA	0	2013-07-17 04:17:28	10.1425	-0.884072	33.3535	0	17.6908	-1.82766	4.8708	0
2982	8111155	M	687	TRUE	TRUE	2013	Chick_2	2013-07-17 20:26:33	2013-07-17 22:37:09	7836	37.242	386.905	287	714	21	27	0	0	24	2	0	0	0.0740741	0.925926	SEA	0	2013-07-17 04:17:28	16.1514	-0.465293	32.2252	0	18.103	-1.05818	4.60137	0
2983	8111155	M	687	TRUE	TRUE	2013	Chick_2	2013-07-18 16:12:55	2013-07-18 21:15:01	18126	50.5783	382.02	285	1561	49	61	0	0	57	22	0	0	0.360656	0.639344	SEA	0	2013-07-18 04:19:09	11.8961	-0.99963	35.5915	0	18.4522	0.346734	8.57349	0
2984	8111155	M	687	TRUE	TRUE	2013	Chick_2	2013-07-19 16:02:15	2013-07-19 23:06:17	25442	61.9735	443.638	283	637	58	85	0	0	80	34	0	0	0.4	0.6	SEA	0	2013-07-19 04:20:52	11.6897	-0.996703	63.9092	3.23081e-05	17.5628	-7.86141	4.4522	0.697856
2987	8111155	M	687	TRUE	TRUE	2013	Chick_2	2013-07-20 17:09:42	2013-07-20 21:54:16	17074	65.303	404.791	283	717	43	57	3	0.0526316	54	15	2	0.0350877	0.22807	0.736842	MIX	0.133333	2013-07-20 04:22:39	12.7842	-0.979001	32.7689	0	16.9965	-7.17975	3.8988	0
2602	8111176	M	628	TRUE	FALSE	2012	Incubation	2012-06-09 11:04:46	2012-06-09 14:58:04	13998	39.0019	11.2309	10	736	1299	47	0	0	44	12	0	0	0.255319	0.744681	SEA	0	2012-06-09 03:53:21	7.19028	-0.306595	57.34	2.78365e-05	11.7288	2.9737	3.24991	0.601269
2607	8111176	M	628	TRUE	FALSE	2012	Chick_1	2012-06-13 07:40:11	2012-06-13 19:54:20	44049	58.8901	22.0881	9	595	2021	147	0	0	146	94	0	0	0.639456	0.360544	SEA	0	2012-06-13 03:51:23	3.81333	0.541708	38.2386	0	12.0584	0.372324	-0.245108	0
2608	8111176	M	628	TRUE	FALSE	2012	Chick_1	2012-06-14 09:26:48	2012-06-14 12:40:05	11597	38.8162	14.0403	8	614	868	39	0	0	36	9	0	0	0.230769	0.769231	SEA	0	2012-06-14 03:51:04	5.59556	0.105686	19.9839	0	12.3907	3.11833	4.33786	0
2609	8111176	M	628	TRUE	FALSE	2012	Chick_1	2012-06-14 16:07:09	2012-06-14 23:26:18	26349	45.3657	72.4919	10	809	372	88	0	0	84	44	0	0	0.5	0.5	SEA	0	2012-06-14 03:51:04	12.2681	-0.997539	24.29	0	12.2984	3.59886	4.81549	0
2610	8111176	M	628	TRUE	FALSE	2012	Chick_1	2012-06-15 02:01:40	2012-06-15 09:09:47	25687	80.1174	122.358	106	620	215	86	0	0	81	10	0	0	0.116279	0.883721	SEA	0	2012-06-15 03:50:49	-1.81917	0.888717	27.4477	0	12.4437	2.64685	4.1184	0
2611	8111176	M	628	TRUE	FALSE	2012	Chick_1	2012-06-15 14:15:52	2012-06-15 21:26:53	25861	68.5932	39.8959	10	590	663	87	0	0	83	35	0	0	0.402299	0.597701	SEA	0	2012-06-15 03:50:49	10.4175	-0.915399	19.4544	0	11.4739	0.950031	2.54872	0
2612	8111176	M	628	TRUE	TRUE	2012	Chick_1	2012-06-16 01:58:48	2012-06-16 08:24:13	23125	65.7663	123.521	108	593	192	78	0	0	71	25	0	0	0.320513	0.679487	SEA	0	2012-06-15 03:50:49	22.1331	0.882913	21.0344	0	12.2731	3.88474	-1.585	0
2613	8111176	M	628	TRUE	TRUE	2012	Chick_1	2012-06-16 12:29:43	2012-06-16 20:29:31	28788	45.0954	113.432	10	1002	259	96	0	0	93	66	0	0	0.6875	0.3125	SEA	0	2012-06-16 03:50:39	8.65111	-0.639663	47.2037	3.33344e-05	13.191	7.32616	-1.92422	0.720023
2614	8111176	M	628	TRUE	TRUE	2012	Chick_1	2012-06-17 04:38:42	2012-06-17 17:23:10	45868	47.2669	16.73	9	998	2778	153	0	0	149	99	0	0	0.647059	0.352941	SEA	0	2012-06-17 03:50:32	0.802778	0.977996	68.674	0.000187371	13.9498	5.15289	1.859	4.04721
2615	8111176	M	628	TRUE	TRUE	2012	Chick_1	2012-06-18 03:25:53	2012-06-18 15:56:24	45031	108.77	25.454	9	614	1793	151	6	0.0397351	147	62	2	0.013245	0.397351	0.589404	SEA	0.0322581	2012-06-18 03:50:32	-0.410833	0.994221	28.1283	0	14.0214	5.32576	7.11858	0
2616	8111176	M	628	TRUE	TRUE	2012	Chick_1	2012-06-18 16:52:54	2012-06-18 21:33:43	16849	27.6323	128.478	108	703	136	57	0	0	50	35	0	0	0.614035	0.385965	SEA	0	2012-06-18 03:50:31	13.0397	-0.963182	47.1686	0	14.0276	5.14248	2.16497	0
2617	8111176	M	628	TRUE	TRUE	2012	Chick_1	2012-06-19 09:26:46	2012-06-19 15:58:00	23474	32.4809	12.1001	9	832	1989	79	0	0	75	54	0	0	0.683544	0.316456	SEA	0	2012-06-19 03:50:34	5.60333	0.103661	45.0248	4.05141e-06	14.009	3.82801	6.70199	0.0875104
2619	8111176	M	628	TRUE	TRUE	2012	Chick_1	2012-06-19 20:26:13	2012-06-20 09:15:50	46177	127.238	120.848	107	595	387	154	0	0	152	62	0	0	0.402597	0.597403	SEA	0	2012-06-19 03:50:34	16.5942	-0.359793	30.4752	1.06944e-06	13.8554	1.53809	9.23715	0.0230998
2620	8111176	M	628	TRUE	TRUE	2012	Chick_1	2012-06-20 13:03:02	2012-06-20 21:52:40	31778	45.3368	43.3887	9	608	746	106	0	0	104	68	0	0	0.641509	0.358491	SEA	0	2012-06-20 03:50:42	9.20556	-0.744117	6.15015	0	13.1462	-0.862307	2.09166	0
2621	8111176	M	628	TRUE	TRUE	2012	Chick_1	2012-06-21 02:13:52	2012-06-21 13:34:53	40861	120.888	75.9505	10	654	546	137	0	0	135	50	0	0	0.364964	0.635036	SEA	0	2012-06-21 03:50:54	-1.61722	0.911702	2.70183	0	13.7608	-1.19063	-1.05488	0
2622	8111176	M	628	TRUE	TRUE	2012	Chick_1	2012-06-21 17:00:36	2012-06-22 02:13:36	33180	62.7326	121.482	106	595	278	111	0	0	109	64	0	0	0.576577	0.423423	SEA	0	2012-06-21 03:50:53	13.1619	-0.954088	12.8269	0	13.8395	-2.60838	-6.16996	0
2623	8111176	M	628	TRUE	TRUE	2012	Chick_1	2012-06-22 11:04:50	2012-06-22 16:02:46	17876	61.1033	133.072	108	621	139	60	0	0	58	20	0	0	0.333333	0.666667	SEA	0	2012-06-22 03:51:09	7.22806	-0.315994	18.1918	0	14.0914	-3.42828	-9.40469	0
2624	8111176	M	628	TRUE	TRUE	2012	Chick_1	2012-06-23 02:51:54	2012-06-23 13:57:41	39947	116.771	71.3966	10	1463	580	134	19	0.141791	132	35	7	0.0522388	0.208955	0.738806	MIX	0.2	2012-06-23 03:51:28	-0.992778	0.966413	51.5716	1.76372e-07	14.2595	-1.36863	-1.77264	0.00380963
2625	8111176	M	628	TRUE	TRUE	2012	Chick_1	2012-06-23 16:44:14	2012-06-23 22:50:45	21991	58.1296	125.533	106	1233	180	74	0	0	70	27	0	0	0.364865	0.635135	SEA	0	2012-06-23 03:51:28	12.8794	-0.973612	70.0282	7.10985e-07	13.8136	-0.573401	3.3915	0.0153573
2626	8111176	M	628	TRUE	TRUE	2012	Chick_1	2012-06-24 02:25:51	2012-06-24 15:56:36	48645	210.702	36.1357	10	1308	1363	163	5	0.0306748	160	18	0	0	0.110429	0.889571	SEA	0	2012-06-24 03:51:52	-1.43361	0.930391	33.4757	0	14.2056	1.34582	4.65779	0
2629	8111176	M	628	TRUE	TRUE	2012	Chick_1	2012-06-25 18:44:06	2012-06-25 21:42:12	10686	16.0414	137.137	108	627	80	36	0	0	30	23	0	0	0.638889	0.361111	SEA	0	2012-06-25 03:52:22	14.8622	-0.732147	84.275	0.000890196	13.0152	5.70639	6.35412	19.2282
2633	8111176	M	628	TRUE	TRUE	2012	Chick_1	2012-06-29 17:42:24	2012-06-30 10:49:46	61642	89.1372	122.537	106	607	508	206	5	0.0242718	203	114	0	0	0.553398	0.446602	SEA	0	2012-06-29 03:54:55	13.7914	-0.892028	5.26798	0	14.1709	5.92727	-3.94834	0
2635	8111176	M	628	TRUE	TRUE	2012	Chick_2	2012-07-01 05:08:17	2012-07-01 07:34:41	8784	9.18087	126.716	105	654	74	30	0	0	26	24	0	0	0.8	0.2	SEA	0	2012-07-01 03:56:36	1.19472	0.951483	31.1387	0	15.8979	1.39078	2.81183	0
2636	8111176	M	628	TRUE	TRUE	2012	Chick_2	2012-07-01 10:46:31	2012-07-01 14:03:31	11820	13.8746	55.2222	10	610	225	40	0	0	37	31	0	0	0.775	0.225	SEA	0	2012-07-01 03:56:36	6.83194	-0.216085	43.2983	9.25762e-05	15.3981	2.87112	0.81686	1.99965
2637	8111176	M	628	TRUE	TRUE	2012	Chick_2	2012-07-01 18:00:29	2012-07-01 21:31:43	12674	20.3362	130.059	106	592	102	43	0	0	40	21	0	0	0.488372	0.511628	SEA	0	2012-07-01 03:56:36	14.0647	-0.857429	60.6686	0.000186987	16.1935	5.08472	2.65508	4.03891
2638	8111176	M	628	TRUE	TRUE	2012	Chick_2	2012-07-02 06:26:38	2012-07-02 10:18:53	13935	21.5822	58.8826	10	609	247	47	0	0	44	39	0	0	0.829787	0.170213	SEA	0	2012-07-02 03:57:32	2.485	0.795738	23.0474	3.66854e-06	14.6803	2.16442	7.18261	0.0792404
2639	8111176	M	628	TRUE	TRUE	2012	Chick_2	2012-07-02 16:07:08	2012-07-02 21:28:59	19311	37.9066	87.0586	10	419	222	65	0	0	63	38	0	0	0.584615	0.415385	SEA	0	2012-07-02 03:57:31	12.1603	-0.99912	25.6464	0	14.5151	2.44138	5.14086	0
2640	8111176	M	628	TRUE	TRUE	2012	Chick_2	2012-07-03 02:03:37	2012-07-03 12:10:04	36387	106.362	86.6651	10	638	427	122	5	0.0409836	120	11	2	0.0163934	0.0737705	0.909836	MIX	0.181818	2012-07-03 03:58:32	-1.91528	0.876902	31.2835	0	14.9289	2.90614	2.23553	0
2641	8111176	M	628	TRUE	TRUE	2012	Chick_2	2012-07-03 20:49:00	2012-07-04 08:37:39	42519	119.455	124.598	106	660	346	142	26	0.183099	138	57	24	0.169014	0.232394	0.598592	MIX	0.421053	2012-07-03 03:58:32	16.8411	-0.298763	41.9828	0	14.9271	-1.01004	-2.56368	0
2642	8111176	M	628	TRUE	TRUE	2012	Chick_2	2012-07-04 15:50:04	2012-07-04 22:53:50	25426	53.4654	123.91	107	820	210	85	6	0.0705882	81	45	0	0	0.529412	0.470588	SEA	0	2012-07-04 03:59:35	11.8414	-0.999138	23.037	0	15.186	-2.73593	-5.22292	0
2643	8111176	M	628	TRUE	TRUE	2012	Chick_2	2012-07-05 03:10:47	2012-07-05 12:34:04	33797	108.236	119.156	108	639	289	113	4	0.0353982	111	22	0	0	0.19469	0.80531	SEA	0	2012-07-05 04:00:41	-0.831667	0.97639	36.9531	0	15.6807	-3.30319	-4.6512	0
2644	8111176	M	628	TRUE	TRUE	2012	Chick_2	2012-07-05 19:27:39	2012-07-06 11:49:00	58881	163.678	118.752	106	624	501	197	0	0	192	77	0	0	0.390863	0.609137	SEA	0	2012-07-05 04:00:41	15.4494	-0.619208	63.4065	6.5354e-06	16.3722	-2.48826	-5.66228	0.141165
2645	8111176	M	628	TRUE	TRUE	2012	Chick_2	2012-07-06 17:19:50	2012-07-06 22:54:36	20086	61.2402	120.291	107	617	172	67	0	0	64	28	0	0	0.41791	0.58209	SEA	0	2012-07-06 04:01:52	13.2994	-0.94269	69.2203	0	16.9695	-1.53634	-8.28461	0
2646	8111176	M	628	TRUE	TRUE	2012	Chick_2	2012-07-08 02:46:11	2012-07-08 09:51:41	25530	33.3384	120.415	108	600	217	86	0	0	83	60	0	0	0.697674	0.302326	SEA	0	2012-07-08 04:04:21	-1.30278	0.942398	68.9716	0.000160492	16.8018	0.01834	0.83739	3.46662
2649	8111176	M	628	TRUE	TRUE	2012	Chick_2	2012-07-09 14:31:02	2012-07-09 17:37:05	11163	13.2658	17.4889	10	609	673	38	0	0	35	30	0	0	0.789474	0.210526	SEA	0	2012-07-09 04:05:40	10.4228	-0.915955	17.5555	0	16.8867	5.99064	3.67808	0
2651	8111176	M	628	TRUE	TRUE	2012	Chick_2	2012-07-10 02:21:13	2012-07-10 18:42:03	58850	76.8622	31.0078	9	1054	1917	197	15	0.0761421	194	106	0	0	0.538071	0.461929	SEA	0	2012-07-10 04:07:03	-1.76389	0.895259	28.2342	0	16.9509	6.81978	4.80252	0
2652	8111176	M	628	TRUE	TRUE	2012	Chick_2	2012-07-11 01:47:10	2012-07-11 13:25:56	41926	90.3682	30.3953	10	617	1399	140	9	0.0642857	137	46	0	0	0.328571	0.671429	SEA	0	2012-07-10 04:07:03	21.6686	0.819444	57.5627	7.4874e-05	16.2717	7.01409	6.3706	1.61728
2653	8111176	M	628	TRUE	TRUE	2012	Chick_2	2012-07-11 17:26:49	2012-07-12 10:12:36	60347	80.1891	117.418	105	593	519	202	4	0.019802	198	128	0	0	0.633663	0.366337	SEA	0	2012-07-11 04:08:27	13.3061	-0.942106	55.507	0.000250091	16.6762	5.06919	2.33868	5.40197
2654	8111176	M	628	TRUE	TRUE	2012	Chick_2	2012-07-12 19:40:59	2012-07-12 21:31:23	6624	19.5371	142.49	110	643	51	23	0	0	19	9	0	0	0.391304	0.608696	SEA	0	2012-07-12 04:09:55	15.5178	-0.605062	38.713	9.43151e-05	15.1551	4.93532	4.52309	2.03721
2655	8111176	M	628	TRUE	TRUE	2012	Chick_2	2012-07-13 02:07:34	2012-07-13 13:28:09	40835	70.8106	28.9288	10	751	1432	137	10	0.0729927	133	64	2	0.0145985	0.452555	0.532847	SEA	0.03125	2012-07-13 04:11:25	-2.06417	0.857504	29.9155	0.000118734	14.6713	5.07	5.42118	2.56466
2656	8111176	M	628	TRUE	TRUE	2012	Chick_2	2012-07-13 16:16:23	2012-07-13 18:36:08	8385	13.7379	160.732	109	1331	56	28	0	0	24	18	0	0	0.642857	0.357143	SEA	0	2012-07-13 04:11:26	12.0825	-0.999767	45.9316	0.000365283	14.7575	6.53767	6.25016	7.89012
2657	8111176	M	628	TRUE	TRUE	2012	Chick_2	2012-07-14 02:12:45	2012-07-14 12:59:02	38777	89.2941	90.97	10	1053	433	130	12	0.0923077	126	39	0	0	0.3	0.7	SEA	0	2012-07-14 04:12:58	-2.00361	0.865552	35.5384	0	15.489	7.14292	2.83558	0
2658	8111176	M	628	TRUE	TRUE	2012	Chick_2	2012-07-15 04:30:45	2012-07-15 06:26:57	6972	25.1739	142.717	107	594	53	24	0	0	21	2	0	0	0.0833333	0.916667	SEA	0	2012-07-15 04:14:33	0.27	0.997503	78.7889	0.00040773	15.7175	5.55628	2.75327	8.80696
2660	8111176	M	628	TRUE	TRUE	2012	Chick_2	2012-07-17 01:31:17	2012-07-17 02:19:18	2881	3.00489	157.864	108	609	22	10	0	0	1	1	0	0	0.1	0.9	SEA	0	2012-07-16 04:16:11	21.2517	0.752127	35.3003	0.000254245	15.813	3.52961	10.2639	5.49169
2661	8111176	M	628	TRUE	TRUE	2012	Chick_2	2012-07-17 07:11:34	2012-07-17 15:41:41	30607	93.826	15.5075	9	594	2012	103	9	0.0873786	99	21	0	0	0.203883	0.796117	SEA	0	2012-07-17 04:17:51	2.89528	0.726225	35.1811	0.000173321	15.3243	2.81726	9.27649	3.74373
2662	8111176	M	628	TRUE	TRUE	2012	Chick_2	2012-07-17 18:44:52	2012-07-18 09:00:12	51320	115.035	125.692	107	1719	413	172	6	0.0348837	169	90	1	0.00581395	0.517442	0.476744	SEA	0.0111111	2012-07-17 04:17:50	14.4506	-0.801167	33.5776	9.69799e-05	16.0042	1.75566	6.24568	2.09477
2663	8111176	M	628	TRUE	TRUE	2012	Chick_2	2012-07-18 19:11:32	2012-07-18 23:07:50	14178	59.2688	147.71	106	1648	100	48	0	0	45	9	0	0	0.1875	0.8125	SEA	0	2012-07-18 04:19:32	14.8667	-0.731354	49.8041	0.000212165	16.0121	1.26347	4.67827	4.58276
2664	8111176	M	628	TRUE	TRUE	2012	Chick_2	2012-07-19 01:19:51	2012-07-19 12:13:56	39245	130.773	126.571	106	1396	315	131	0	0	128	29	0	0	0.221374	0.778626	SEA	0	2012-07-18 04:19:32	21.0053	0.708083	44.8338	1.87673e-05	15.6837	1.94	2.41589	0.405374
2665	8111176	M	628	TRUE	TRUE	2012	Chick_2	2012-07-19 16:19:16	2012-07-19 22:01:40	20544	64.0619	141.02	108	1417	150	69	0	0	65	26	0	0	0.376812	0.623188	SEA	0	2012-07-19 04:21:16	11.9667	-0.999962	51.888	0.000149558	15.3913	3.58976	-1.1144	3.23044
2666	8111176	M	628	TRUE	TRUE	2012	Chick_2	2012-07-20 03:22:44	2012-07-20 13:46:48	37444	87.2877	117.395	106	592	324	125	9	0.072	122	50	5	0.04	0.36	0.6	MIX	0.1	2012-07-20 04:23:00	-1.00444	0.965624	74.7589	0.000276233	15.4106	1.30307	1.38003	5.96662
2667	8111176	M	628	TRUE	TRUE	2012	Chick_2	2012-07-20 16:56:18	2012-07-20 18:25:44	5366	17.5382	42.6714	10	608	140	18	0	0	16	5	0	0	0.277778	0.722222	SEA	0	2012-07-20 04:23:01	12.5547	-0.989473	55.0407	0.000194116	15.443	-0.104207	3.66526	4.19291
2328	8111177	M	603	TRUE	TRUE	2012	Chick_1	2012-06-11 19:39:21	2012-06-11 21:01:27	4926	19.2693	159.457	108	660	35	17	0	0	11	1	0	0	0.0588235	0.941176	SEA	0	2012-06-11 03:52:14	15.7853	-0.547867	36.9447	0	11.1322	0.671432	0.875534	0
2329	8111177	M	603	TRUE	TRUE	2012	Chick_1	2012-06-12 05:40:05	2012-06-12 08:51:09	11464	46.3645	131.043	107	594	92	39	0	0	35	2	0	0	0.0512821	0.948718	SEA	0	2012-06-12 03:51:46	1.80528	0.890378	23.3887	0	11.1691	0.529613	1.37137	0
2330	8111177	M	603	TRUE	FALSE	2012	Chick_1	2012-06-12 14:48:22	2012-06-12 21:54:15	25553	40.9432	44.6263	9	609	586	86	0	0	82	61	0	0	0.709302	0.290698	SEA	0	2012-06-12 03:51:47	10.9431	-0.96196	36.6536	0	11.324	0.590615	0.598033	0
2331	8111177	M	603	TRUE	TRUE	2012	Chick_1	2012-06-13 13:17:42	2012-06-13 18:12:50	17708	49.0679	21.1119	9	1068	867	60	0	0	56	16	0	0	0.266667	0.733333	SEA	0	2012-06-13 03:51:23	9.43861	-0.783468	26.3066	0	12.0825	-0.498994	-0.198405	0
2332	8111177	M	603	TRUE	FALSE	2012	Chick_1	2012-06-14 05:12:56	2012-06-14 08:22:33	11377	40.6846	130.13	109	595	92	38	0	0	35	1	0	0	0.0263158	0.973684	SEA	0	2012-06-14 03:51:04	1.36444	0.936876	14.4016	0	12.7597	1.64131	3.02382	0
2334	8111177	M	603	TRUE	TRUE	2012	Chick_1	2012-06-14 15:17:09	2012-06-14 21:45:57	23328	44.536	40.8686	10	621	586	78	0	0	75	50	0	0	0.641026	0.358974	SEA	0	2012-06-14 03:51:04	11.4347	-0.98907	24.29	0	12.2984	3.59886	4.81549	0
2336	8111177	M	603	TRUE	TRUE	2012	Chick_1	2012-06-15 09:28:38	2012-06-15 14:48:25	19187	57.2691	17.3085	9	608	1115	64	0	0	63	21	0	0	0.328125	0.671875	SEA	0	2012-06-15 03:50:51	5.62972	0.0967867	35.9854	0	11.7789	1.70921	3.84796	0
2337	8111177	M	603	TRUE	TRUE	2012	Chick_1	2012-06-15 18:05:41	2012-06-16 07:44:39	49138	45.1408	122.8	106	699	405	164	0	0	160	124	0	0	0.756098	0.243902	SEA	0	2012-06-15 03:50:49	14.2478	-0.831793	21.3319	0	11.9876	1.98557	-0.0449571	0
2338	8111177	M	603	TRUE	TRUE	2012	Chick_1	2012-06-16 14:35:21	2012-06-16 19:28:05	17564	46.6349	126.972	108	619	143	59	0	0	55	22	0	0	0.372881	0.627119	SEA	0	2012-06-16 03:50:39	10.745	-0.946509	47.2037	3.33344e-05	13.191	7.32616	-1.92422	0.720023
2339	8111177	M	603	TRUE	TRUE	2012	Chick_1	2012-06-17 11:59:48	2012-06-17 18:38:31	23923	20.468	23.0122	10	608	1066	80	0	0	77	68	0	0	0.85	0.15	SEA	0	2012-06-17 03:50:33	8.15417	-0.534537	63.6306	0.000238918	13.6258	5.4548	4.4693	5.16062
2340	8111177	M	603	TRUE	TRUE	2012	Chick_1	2012-06-18 07:47:01	2012-06-18 14:09:42	22961	48.4397	19.3374	9	640	1218	77	0	0	73	38	0	0	0.493506	0.506494	SEA	0	2012-06-18 03:50:32	3.94139	0.513229	44.623	0	13.6519	5.39562	5.79362	0
2341	8111177	M	603	TRUE	TRUE	2012	Chick_1	2012-06-18 16:42:23	2012-06-19 02:06:11	33828	45.2609	132.408	106	1344	260	113	0	0	110	83	0	0	0.734513	0.265487	SEA	0	2012-06-18 03:50:32	12.8642	-0.974517	47.1686	0	14.0276	5.14248	2.16497	0
2342	8111177	M	603	TRUE	TRUE	2012	Chick_1	2012-06-19 16:33:10	2012-06-19 22:25:44	21154	46.707	35.9885	10	727	608	71	0	0	68	39	0	0	0.549296	0.450704	SEA	0	2012-06-19 03:50:34	12.71	-0.982774	33.4538	7.5681e-06	13.41	1.0148	11.5207	0.163471
2343	8111177	M	603	TRUE	TRUE	2012	Chick_1	2012-06-20 12:44:54	2012-06-20 17:08:54	15840	38.6295	30.1835	10	610	545	53	0	0	51	32	0	0	0.603774	0.396226	SEA	0	2012-06-20 03:50:41	8.90361	-0.68904	6.15015	0	13.1462	-0.862307	2.09166	0
2344	8111177	M	603	TRUE	TRUE	2012	Chick_1	2012-06-21 08:47:01	2012-06-22 00:51:06	57845	56.5672	28.367	9	593	2060	193	0	0	190	127	0	0	0.658031	0.341969	SEA	0	2012-06-21 03:50:53	4.93556	0.275078	9.72248	0	13.6657	-1.09546	-2.56011	0
2345	8111177	M	603	TRUE	TRUE	2012	Chick_1	2012-06-22 13:03:32	2012-06-22 22:55:50	35538	56.0736	58	9	1077	613	119	0	0	117	79	0	0	0.663866	0.336134	SEA	0	2012-06-22 03:51:11	9.20583	-0.744166	23.5491	0	14.0783	-3.34348	-8.56724	0
2346	8111177	M	603	TRUE	TRUE	2012	Chick_1	2012-06-23 11:21:07	2012-06-23 21:36:21	36914	55.652	120.208	107	592	312	124	0	0	121	85	0	0	0.685484	0.314516	SEA	0	2012-06-23 03:51:29	7.49389	-0.381205	70.5422	5.34613e-07	13.9274	-0.689364	1.57664	0.0115476
2348	8111177	M	603	TRUE	TRUE	2012	Chick_1	2012-06-26 02:42:08	2012-06-26 07:32:52	17444	16.6187	127.345	108	639	142	59	51	0.864407	56	46	46	0.779661	0	0.220339	LAND	1	2012-06-26 03:52:54	-1.17944	0.952706	79.0963	0.000592309	13.0453	2.87045	5.64041	12.7939
2349	8111177	M	603	TRUE	TRUE	2012	Chick_1	2012-06-26 21:24:18	2012-06-26 23:21:40	7042	14.9086	129.661	108	608	59	24	0	0	21	10	0	0	0.416667	0.583333	SEA	0	2012-06-26 03:52:53	17.5236	-0.124395	53.7968	0.000242543	14.2598	-3.9102	6.6271	5.23893
2350	8111177	M	603	TRUE	TRUE	2012	Chick_1	2012-06-27 03:07:46	2012-06-27 05:48:34	9648	16.3672	126.395	106	594	81	33	27	0.818182	30	22	22	0.666667	0	0.333333	LAND	1	2012-06-27 03:53:31	-0.7625	0.980142	50.8962	0.000184228	14.3746	-2.51551	7.30182	3.97932
2352	8111177	M	603	TRUE	TRUE	2012	Chick_1	2012-06-27 14:25:48	2012-06-28 18:37:38	101510	130.461	83.0822	9	1692	1229	339	17	0.0501475	336	222	5	0.0147493	0.640118	0.345133	SEA	0.0225225	2012-06-27 03:53:30	10.5383	-0.927673	49.0936	0.000221931	13.8952	-2.02815	6.13326	4.7937
2353	8111177	M	603	TRUE	TRUE	2012	Chick_1	2012-06-29 02:58:10	2012-06-29 05:17:55	8385	15.9834	126.887	109	624	71	28	22	0.785714	25	17	17	0.607143	0	0.392857	LAND	1	2012-06-29 03:54:55	-0.945833	0.969499	2.2818	0	13.6553	1.92751	-0.2043	0
2354	8111177	M	603	TRUE	TRUE	2012	Chick_1	2012-06-29 16:28:51	2012-06-30 11:47:02	69491	53.5092	95.0855	10	1579	737	232	0	0	229	177	0	0	0.762931	0.237069	SEA	0	2012-06-29 03:54:55	12.5656	-0.989059	5.26798	0	14.1709	5.92727	-3.94834	0
2356	8111177	M	603	TRUE	TRUE	2012	Chick_2	2012-07-01 20:32:48	2012-07-02 09:31:06	46698	32.6909	118.225	107	593	400	156	0	0	154	126	0	0	0.807692	0.192308	SEA	0	2012-07-01 03:56:36	16.6033	-0.357553	60.6686	0.000186987	16.1935	5.08472	2.65508	4.03891
2357	8111177	M	603	TRUE	TRUE	2012	Chick_2	2012-07-03 04:41:20	2012-07-03 08:04:32	12192	35.4246	130.418	108	594	98	41	0	0	38	11	0	0	0.268293	0.731707	SEA	0	2012-07-03 03:58:32	0.713333	0.982613	31.2835	0	14.9289	2.90614	2.23553	0
2358	8111177	M	603	TRUE	TRUE	2012	Chick_2	2012-07-03 21:12:35	2012-07-03 21:58:26	2751	7.24178	167.2	111	607	20	10	0	0	6	2	0	0	0.2	0.8	SEA	0	2012-07-03 03:58:32	17.2342	-0.199154	41.9828	0	14.9271	-1.01004	-2.56368	0
2359	8111177	M	603	TRUE	TRUE	2012	Chick_2	2012-07-04 18:42:02	2012-07-04 20:49:22	7640	29.5613	133.016	106	660	62	26	0	0	24	3	0	0	0.115385	0.884615	SEA	0	2012-07-04 03:59:35	14.7075	-0.759129	29.6496	0	15.8021	-2.85532	-5.05579	0
2361	8111177	M	603	TRUE	TRUE	2012	Chick_2	2012-07-05 18:24:00	2012-07-05 22:11:22	13642	37.2103	136.865	107	1278	104	46	0	0	42	22	0	0	0.478261	0.521739	SEA	0	2012-07-05 04:00:41	14.3886	-0.810766	63.4065	6.5354e-06	16.3722	-2.48826	-5.66228	0.141165
2363	8111177	M	603	TRUE	TRUE	2012	Chick_2	2012-07-07 14:57:47	2012-07-07 21:35:33	23866	62.7078	50.5517	10	601	484	80	3	0.0375	77	41	0	0	0.5125	0.4875	SEA	0	2012-07-07 04:03:04	10.9119	-0.959703	56.247	0.000291494	16.6999	0.950801	-1.12191	6.29626
2365	8111177	M	603	TRUE	TRUE	2012	Chick_2	2012-07-08 17:14:27	2012-07-08 21:52:03	16656	26.8836	54.6006	10	707	318	56	0	0	54	33	0	0	0.589286	0.410714	SEA	0	2012-07-08 04:04:21	13.1683	-0.953586	47.827	0	16.7384	1.43026	4.1702	0
2369	8111177	M	603	TRUE	TRUE	2012	Chick_2	2012-07-10 14:27:55	2012-07-10 21:00:43	23568	32.1415	39.9323	10	223	591	79	0	0	76	63	0	0	0.797468	0.202532	SEA	0	2012-07-10 04:07:03	10.3478	-0.907899	51.6824	0.000159569	16.1953	8.7404	5.34316	3.44669
2371	8111177	M	603	TRUE	TRUE	2012	Chick_2	2012-07-12 16:30:23	2012-07-12 20:43:15	15172	27.1335	49.777	10	181	305	51	0	0	48	34	0	0	0.666667	0.333333	SEA	0	2012-07-12 04:09:53	12.3417	-0.996002	43.7365	4.04953e-05	15.4804	4.95682	4.65314	0.874698
2376	8111177	M	603	TRUE	TRUE	2012	Chick_2	2012-07-15 16:45:25	2012-07-15 22:50:34	21909	67.4048	46.9044	9	652	481	74	8	0.108108	70	23	1	0.0135135	0.297297	0.689189	SEA	0.0434783	2012-07-15 04:14:33	12.5144	-0.990944	62.2625	0.000271397	15.4812	2.78477	11.4333	5.86219
2377	8111177	M	603	TRUE	TRUE	2012	Chick_2	2012-07-16 16:29:31	2012-07-16 21:22:23	17572	21.8444	53.0407	10	674	344	59	0	0	55	45	0	0	0.762712	0.237288	SEA	0	2012-07-16 04:16:11	12.2222	-0.998308	37.0474	0.000138625	15.3377	3.57381	12.5415	2.9943
2379	8111177	M	603	TRUE	TRUE	2012	Chick_2	2012-07-18 17:15:43	2012-07-18 22:08:04	17541	58.3271	45.7179	9	609	397	59	1	0.0169492	55	20	0	0	0.338983	0.661017	SEA	0	2012-07-18 04:19:32	12.9364	-0.970102	50.7266	0.000298792	15.5534	1.49253	6.16079	6.45391
2380	8111177	M	603	TRUE	TRUE	2012	Chick_2	2012-07-19 13:48:29	2012-07-19 21:48:11	28782	72.9902	124.987	106	628	235	96	2	0.0208333	92	34	0	0	0.354167	0.645833	SEA	0	2012-07-19 04:21:15	9.45389	-0.785947	51.888	0.000149558	15.3913	3.58976	-1.1144	3.23044
2381	8111177	M	603	TRUE	TRUE	2012	Chick_2	2012-07-20 11:37:27	2012-07-20 22:04:00	37593	78.4983	44.4105	9	1567	860	126	3	0.0238095	122	58	0	0	0.460317	0.539683	SEA	0	2012-07-20 04:23:00	7.24083	-0.319166	75.6389	0.000253269	15.0698	0.0148511	3.06941	5.47061
2406	8111177	M	603	FALSE	TRUE	2013	Pre_laying	2013-05-04 08:16:26	2013-05-04 11:39:11	12165	17.1792	1215.09	1197	1264	11	41	19	0.463415	38	12	12	0.292683	0	0.707317	LAND	1	2013-05-04 04:51:48	3.41056	0.62717	7.63301	0	6.08673	3.05684	3.54474	0
2409	8111177	M	603	FALSE	TRUE	2013	Pre_laying	2013-05-05 10:03:38	2013-05-05 15:28:11	19473	21.0953	1224.41	1196	1342	17	65	54	0.830769	60	49	49	0.753846	0	0.246154	LAND	1	2013-05-05 04:49:28	5.23611	0.198655	16.8604	0	7.6164	2.56404	9.46486	0
2410	8111177	M	603	FALSE	TRUE	2013	Pre_laying	2013-05-05 16:28:41	2013-05-05 20:30:19	14498	22.127	1207.69	1198	1234	13	49	0	0	46	33	0	0	0.673469	0.326531	SEA	0	2013-05-05 04:49:28	11.6536	-0.995891	22.6791	0	6.93771	-0.154037	8.4336	0
2413	8111177	M	603	FALSE	TRUE	2013	Pre_laying	2013-05-07 03:45:44	2013-05-07 07:06:49	12065	15.4791	1206.45	1197	1222	11	41	34	0.829268	38	32	32	0.780488	0	0.219512	LAND	1	2013-05-07 04:44:57	-0.986944	0.966805	12.5581	0	8.02935	2.88776	1.62363	0
2414	8111177	M	603	FALSE	TRUE	2013	Pre_laying	2013-05-07 12:31:15	2013-05-07 19:56:43	26728	39.4365	1214.52	1198	1283	23	90	68	0.755556	87	48	48	0.533333	0	0.466667	LAND	1	2013-05-07 04:44:57	7.77167	-0.447369	19.5722	0	7.97386	0.827126	1.1882	0
2415	8111177	M	603	FALSE	TRUE	2013	Pre_laying	2013-05-08 03:09:28	2013-05-08 07:32:59	15811	15.4811	1214.71	1195	1298	14	53	42	0.792453	47	38	37	0.698113	0.0188679	0.283019	LAND	0.973684	2013-05-08 04:42:43	-1.55417	0.91836	6.87694	0	8.91872	0.620798	-3.63539	0
2416	8111177	M	603	FALSE	TRUE	2013	Pre_laying	2013-05-08 13:02:28	2013-05-08 21:10:01	29253	19.6662	1220.76	1194	1279	25	98	81	0.826531	94	78	75	0.765306	0.0306122	0.204082	LAND	0.961538	2013-05-08 04:42:43	8.32917	-0.572683	59.1174	0.000109725	9.72385	2.80381	-7.73041	2.37006
2417	8111177	M	603	FALSE	TRUE	2013	Pre_laying	2013-05-09 03:34:18	2013-05-09 08:17:24	16986	15.5299	1212.53	1198	1250	15	57	45	0.789474	53	48	42	0.736842	0.105263	0.157895	MIX	0.875	2013-05-09 04:40:32	-1.10389	0.95853	90.5142	0.000375193	10.5832	6.17669	-4.78341	8.10417
2418	8111177	M	603	FALSE	TRUE	2013	Pre_laying	2013-05-09 12:22:16	2013-05-09 21:48:18	33962	17.9008	1213.21	1196	1303	29	114	105	0.921053	110	103	101	0.885965	0.0175439	0.0964912	LAND	0.980583	2013-05-09 04:40:32	7.69556	-0.429461	73.3192	0.00033204	9.79092	4.78349	1.28066	7.17207
2419	8111177	M	603	FALSE	TRUE	2013	Pre_laying	2013-05-10 03:35:19	2013-05-10 08:38:47	18208	17.0293	1213.06	1194	1279	16	61	52	0.852459	57	50	48	0.786885	0.0327869	0.180328	LAND	0.96	2013-05-10 04:38:22	-1.05083	0.962396	75.9497	0.000325142	9.04828	1.65487	2.92646	7.02306
2420	8111177	M	603	FALSE	FALSE	2013	Pre_laying	2013-05-10 14:48:26	2013-05-10 18:12:10	12224	19.992	1223.45	1197	1245	11	41	33	0.804878	38	26	26	0.634146	0	0.365854	LAND	1	2013-05-10 04:38:22	10.1678	-0.887145	51.6636	2.94136e-05	8.0297	0.981578	2.08405	0.635333
2421	8111177	M	603	FALSE	FALSE	2013	Pre_laying	2013-05-11 03:42:31	2013-05-11 06:44:27	10916	16.9186	1211.5	1196	1230	10	37	26	0.702703	30	24	24	0.648649	0	0.351351	LAND	1	2013-05-11 04:36:14	-0.895278	0.972658	47.4635	5.7104e-05	7.90195	1.14227	3.18128	1.23345
2422	8111177	M	603	FALSE	FALSE	2013	Pre_laying	2013-05-11 10:47:19	2013-05-11 17:32:04	24285	20.6403	1214.33	1198	1262	21	81	74	0.91358	78	66	66	0.814815	0	0.185185	LAND	1	2013-05-11 04:36:14	6.18472	-0.0483413	38.957	7.98658e-07	7.59398	0.404202	4.58061	0.017251
2423	8111177	M	603	FALSE	FALSE	2013	Pre_laying	2013-05-12 03:20:08	2013-05-12 14:25:08	39900	21.6557	1208.88	1193	1259	34	133	125	0.93985	130	121	121	0.909774	0	0.0902256	LAND	1	2013-05-12 04:34:08	-1.23333	0.948324	17.4154	0	7.7831	3.55382	-0.121474	0
2425	8111177	M	603	FALSE	FALSE	2013	Pre_laying	2013-05-13 09:44:31	2013-05-13 13:29:12	13481	19.1264	1227.33	1197	1286	12	45	38	0.844444	42	33	33	0.733333	0	0.266667	LAND	1	2013-05-13 04:32:04	5.2075	0.205991	49.8992	0	7.23138	1.3442	1.37118	0
2426	8111177	M	603	FALSE	FALSE	2013	Pre_laying	2013-05-13 15:53:07	2013-05-13 18:57:15	11048	19.6273	1226.6	1197	1336	10	37	28	0.756757	32	21	20	0.540541	0.027027	0.432432	LAND	0.952381	2013-05-13 04:32:04	11.3508	-0.985593	42.8301	0	7.34755	1.82354	1.80394	0
2428	8111177	M	603	FALSE	FALSE	2013	Pre_laying	2013-05-14 03:30:48	2013-05-14 07:34:04	14596	16.6075	1215.23	1198	1270	13	49	40	0.816327	46	37	37	0.755102	0	0.244898	LAND	1	2013-05-14 04:30:03	-0.9875	0.966768	46.1299	0	8.08381	6.33608	1.4407	0
2429	8111177	M	603	FALSE	FALSE	2013	Pre_laying	2013-05-14 10:40:05	2013-05-14 15:44:23	18258	19.7093	1215.88	1196	1249	16	61	49	0.803279	52	44	44	0.721311	0	0.278689	LAND	1	2013-05-14 04:30:03	6.16722	-0.0437647	53.6275	6.48909e-06	7.693	6.84011	1.37376	0.140164
2431	8111177	M	603	FALSE	FALSE	2013	Pre_laying	2013-05-15 03:38:46	2013-05-15 07:20:09	13283	15.545	1206.92	1195	1227	12	45	35	0.777778	38	32	32	0.711111	0	0.288889	LAND	1	2013-05-15 04:28:03	-0.821389	0.976968	20.5151	1.19108e-05	7.44313	2.98885	-0.329738	0.257274
2432	8111177	M	603	FALSE	FALSE	2013	Pre_laying	2013-05-15 09:22:46	2013-05-15 12:45:36	12170	20.1285	1217.45	1195	1258	11	41	31	0.756098	36	22	20	0.487805	0.0487805	0.463415	LAND	0.909091	2013-05-15 04:28:03	4.91194	0.281016	30.7376	0	7.56922	3.72779	-3.70721	0
2433	8111177	M	603	FALSE	FALSE	2013	Pre_laying	2013-05-15 16:10:03	2013-05-15 19:04:39	10476	20.3368	1063.45	98	1252	11	35	26	0.742857	32	19	17	0.485714	0.0571429	0.457143	MIX	0.894737	2013-05-15 04:28:03	11.7	-0.996917	43.8171	0	8.16877	4.09984	-6.53719	0
2434	8111177	M	603	FALSE	FALSE	2013	Pre_laying	2013-05-16 03:52:07	2013-05-16 06:30:30	9503	15.5627	34.4184	10	618	294	32	25	0.78125	28	20	20	0.625	0	0.375	LAND	1	2013-05-16 04:26:04	-0.565833	0.989048	12.2642	0	9.37225	3.44649	-10.4819	0
2435	8111177	M	603	FALSE	FALSE	2013	Pre_laying	2013-05-16 09:37:47	2013-05-16 20:11:40	38033	28.6395	20.5127	9	759	1884	127	118	0.929134	121	101	101	0.795276	0	0.204724	LAND	1	2013-05-16 04:26:05	5.195	0.209192	5.6355	0	9.17627	3.38541	-10.1968	0
2436	8111177	M	603	FALSE	FALSE	2013	Pre_laying	2013-05-17 03:20:37	2013-05-17 08:27:52	18435	45.493	107.497	90	594	177	62	0	0	58	11	0	0	0.177419	0.822581	SEA	0	2013-05-17 04:24:10	-1.05917	0.961801	8.58455	0	11.107	-0.700038	-9.8544	0
2437	8111177	M	603	FALSE	FALSE	2013	Pre_laying	2013-05-17 09:11:58	2013-05-17 17:28:06	29768	16.5196	24.0126	9	1169	1270	100	92	0.92	94	83	83	0.83	0	0.17	LAND	1	2013-05-17 04:24:10	4.79667	0.309847	11.3946	0	10.6943	-0.859766	-8.97055	0
2439	8111177	M	603	FALSE	FALSE	2013	Pre_laying	2013-05-18 03:57:30	2013-05-18 07:15:16	11866	13.9463	215.517	189	652	58	40	31	0.775	34	27	27	0.675	0	0.325	LAND	1	2013-05-18 04:22:17	-0.413056	0.994159	6.94787	8.26428e-07	12.0697	-1.90531	-8.17146	0.0178509
2440	8111177	M	603	FALSE	FALSE	2013	Pre_laying	2013-05-18 12:05:57	2013-05-18 18:15:02	22145	21.6945	20.3715	9	610	1117	74	68	0.918919	70	56	56	0.756757	0	0.243243	LAND	1	2013-05-18 04:22:17	7.72778	-0.437063	16.2499	0	11.9682	-3.32251	-8.53429	0
2441	8111177	M	603	FALSE	FALSE	2013	Pre_laying	2013-05-19 03:30:28	2013-05-19 09:57:53	23245	17.7104	205.466	186	594	116	78	71	0.910256	75	65	65	0.833333	0	0.166667	LAND	1	2013-05-19 04:20:27	-0.833056	0.976312	39.4633	7.88753e-05	11.7129	-3.3611	-6.96109	1.70371
2442	8111177	M	603	FALSE	FALSE	2013	Pre_laying	2013-05-19 12:02:46	2013-05-19 20:46:33	31427	22.095	46.5392	9	617	688	105	100	0.952381	103	81	81	0.771429	0	0.228571	LAND	1	2013-05-19 04:20:27	7.70528	-0.431758	27.8588	0.00016004	10.5743	0.72346	-2.73321	3.45686
2444	8111177	M	603	TRUE	FALSE	2013	Incubation	2013-05-20 03:54:29	2013-05-20 10:47:02	24753	22.1062	212.941	187	711	119	83	73	0.879518	76	64	64	0.771084	0	0.228916	LAND	1	2013-05-20 04:18:39	-0.402778	0.994446	21.5764	0	10.9325	1.4275	-3.5276	0
2447	8111177	M	603	TRUE	FALSE	2013	Incubation	2013-05-20 19:26:56	2013-05-20 19:59:27	1951	7.5869	24.1038	10	604	106	7	0	0	3	1	0	0	0.142857	0.857143	SEA	0	2013-05-20 04:18:39	15.1381	-0.681094	21.4413	3.86644e-07	11.756	-2.24155	-6.62769	0.00835151
2449	8111177	M	603	TRUE	FALSE	2013	Incubation	2013-05-21 03:41:56	2013-05-21 13:39:17	35841	22.6328	82.9863	9	610	439	120	105	0.875	114	96	93	0.775	0.025	0.2	LAND	0.96875	2013-05-21 04:16:53	-0.5825	0.988395	32.814	5.75293e-06	11.4071	-2.49848	-4.93427	0.124263
2450	8111177	M	603	TRUE	FALSE	2013	Incubation	2013-05-21 19:18:11	2013-05-22 03:45:04	30413	22.1163	203.261	188	686	153	102	46	0.45098	63	48	35	0.343137	0.127451	0.529412	MIX	0.729167	2013-05-21 04:16:53	15.0217	-0.703084	83.047	9.26306e-05	10.1861	1.27059	-0.199673	2.00082
2451	8111177	M	603	TRUE	FALSE	2013	Incubation	2013-05-22 06:57:11	2013-05-22 09:46:44	10173	15.2652	239.489	188	1214	45	34	24	0.705882	27	18	18	0.529412	0	0.470588	LAND	1	2013-05-22 04:15:11	2.7	0.760406	61.813	3.85347e-05	9.97477	6.39559	0.288154	0.832349
2452	8111177	M	603	TRUE	FALSE	2013	Incubation	2013-05-22 16:32:04	2013-05-22 22:19:23	20839	15.2324	35.4496	9	609	605	70	66	0.942857	67	60	60	0.857143	0	0.142857	LAND	1	2013-05-22 04:15:11	12.2814	-0.997288	40.1222	4.33554e-06	10.0157	8.01186	-1.53558	0.0936477
2453	8111177	M	603	TRUE	FALSE	2013	Incubation	2013-05-23 04:51:15	2013-05-23 22:06:00	62085	19.9936	200.243	187	720	313	207	200	0.966184	202	185	185	0.89372	0	0.10628	LAND	1	2013-05-23 04:13:31	0.628889	0.986477	25.6507	1.24738e-05	9.72567	5.21093	-3.16734	0.269435
2454	8111177	M	603	TRUE	FALSE	2013	Incubation	2013-05-24 15:07:47	2013-05-24 16:21:41	4434	5.34324	296.529	187	651	17	15	0	0	8	6	0	0	0.4	0.6	SEA	0	2013-05-24 04:11:53	10.9317	-0.961141	55.6165	0	9.11256	-4.88674	-1.70681	0
2455	8111177	M	603	TRUE	TRUE	2013	Incubation	2013-05-24 17:31:38	2013-05-24 22:32:20	18042	14.8568	214.425	186	613	87	61	46	0.754098	55	42	41	0.672131	0.0163934	0.311475	LAND	0.97619	2013-05-24 04:11:56	13.3283	-0.94014	55.6165	0	9.11256	-4.88674	-1.70681	0
2456	8111177	M	603	TRUE	TRUE	2013	Incubation	2013-05-25 03:33:51	2013-05-25 15:41:35	43664	14.9016	94.1872	10	651	470	146	137	0.938356	140	132	132	0.90411	0	0.0958904	LAND	1	2013-05-25 04:10:19	-0.607778	0.987368	78.4843	1.35389e-07	9.92744	-7.01261	-3.78693	0.0029244
2457	8111177	M	603	TRUE	FALSE	2013	Incubation	2013-05-26 17:50:44	2013-05-26 22:55:01	18257	15.0509	211.798	187	594	89	61	54	0.885246	56	49	49	0.803279	0	0.196721	LAND	1	2013-05-26 04:08:49	13.6986	-0.902742	76.5953	5.7335e-05	9.9314	-3.71302	-5.88482	1.23844
2458	8111177	M	603	TRUE	FALSE	2013	Incubation	2013-05-27 06:33:22	2013-05-27 22:23:42	57020	15.5801	74.7419	9	722	771	191	184	0.963351	186	175	175	0.91623	0	0.0837696	LAND	1	2013-05-27 04:07:20	2.43389	0.80377	42.0434	3.6901e-05	9.50854	0.127628	-5.0784	0.797062
2460	8111177	M	603	TRUE	FALSE	2013	Incubation	2013-05-29 10:32:19	2013-05-29 13:17:38	9919	8.51061	16.8462	9	603	624	34	0	0	28	24	0	0	0.705882	0.294118	SEA	0	2013-05-29 04:04:34	6.4625	-0.120787	38.7673	0	11.4905	-0.169185	-7.66412	0
2462	8111177	M	603	TRUE	FALSE	2013	Incubation	2013-06-07 11:08:32	2013-06-07 12:13:53	3921	11.1504	18.0197	9	732	254	14	0	0	8	2	0	0	0.142857	0.857143	SEA	0	2013-06-07 03:54:57	7.22639	-0.31558	25.5828	0	12.2802	-2.36566	1.13061	0
2464	8111177	M	603	TRUE	FALSE	2013	Incubation	2013-06-07 19:41:38	2013-06-08 10:59:31	55073	15.0657	59.0636	9	624	943	184	177	0.961957	180	167	167	0.907609	0	0.0923913	LAND	1	2013-06-07 03:54:57	15.7781	-0.549448	14.1203	0	12.9987	-1.06527	2.2027	0
2465	8111177	M	603	TRUE	FALSE	2013	Incubation	2013-06-08 14:55:45	2013-06-08 16:24:35	5330	14.6875	20.0101	9	842	296	18	0	0	13	4	0	0	0.222222	0.777778	SEA	0	2013-06-08 03:54:12	11.0258	-0.967654	23.693	0	12.7188	0.98021	3.51194	0
2467	8111177	M	603	TRUE	FALSE	2013	Chick_1	2013-06-20 11:01:33	2013-06-20 14:03:59	10946	33.3377	32.6056	9	656	355	37	0	0	34	14	0	0	0.378378	0.621622	SEA	0	2013-06-20 03:50:40	7.18139	-0.304379	64.945	6.68839e-08	15.8589	5.53951	-2.12535	0.00144469
2468	8111177	M	603	TRUE	FALSE	2013	Chick_1	2013-06-20 18:51:25	2013-06-20 20:46:23	6898	31.665	31.5823	10	801	237	23	0	0	19	3	0	0	0.130435	0.869565	SEA	0	2013-06-20 03:50:40	15.0125	-0.704789	34.906	0	16.6808	1.29677	-2.29087	0
2469	8111177	M	603	TRUE	FALSE	2013	Chick_1	2013-06-21 13:09:43	2013-06-21 15:03:07	6804	26.5621	15.1656	10	1003	489	23	0	0	18	5	0	0	0.217391	0.782609	SEA	0	2013-06-21 03:50:51	9.31444	-0.762856	18.1658	7.60472e-05	16.9321	2.67108	-6.47983	1.64262
2470	8111177	M	603	TRUE	FALSE	2013	Chick_1	2013-06-22 13:44:05	2013-06-22 15:41:45	7060	21.5874	15.5414	10	708	495	24	0	0	20	5	0	0	0.208333	0.791667	SEA	0	2013-06-22 03:51:06	9.88306	-0.850314	16.7257	0	15.2679	6.60931	5.38323	0
2471	8111177	M	603	TRUE	FALSE	2013	Chick_1	2013-06-23 11:13:35	2013-06-23 16:59:10	20735	31.014	14.1076	9	638	1515	70	0	0	65	37	0	0	0.528571	0.471429	SEA	0	2013-06-23 03:51:24	7.36972	-0.350957	29.6717	0	15.6293	4.93388	-0.676132	0
2474	8111177	M	603	FALSE	FALSE	2013	Chick_2	2013-07-11 19:47:13	2013-07-11 20:31:51	2678	8.59954	37.7126	9	607	87	9	0	0	4	0	0	0	0	1	NA	NA	2013-07-11 04:08:06	15.6519	-0.576729	51.0655	0.000131682	16.4046	-7.30774	-3.59638	2.84434
2475	8111177	M	603	TRUE	FALSE	2013	Chick_2	2013-07-12 02:45:58	2013-07-12 05:01:27	8129	15.1387	78.5676	10	595	111	28	18	0.642857	25	17	13	0.464286	0.142857	0.392857	MIX	0.764706	2013-07-12 04:09:33	-1.39306	0.93423	34.4768	1.21047e-05	16.5805	-6.44219	-2.38991	0.261461
2477	8111177	M	603	TRUE	FALSE	2013	Chick_2	2013-07-17 17:57:42	2013-07-17 20:33:14	9332	34.4757	354.321	286	788	28	32	0	0	30	10	0	0	0.3125	0.6875	SEA	0	2013-07-17 04:17:28	13.6706	-0.905877	33.3535	0	17.6908	-1.82766	4.8708	0
2478	8111177	M	603	TRUE	FALSE	2013	Chick_2	2013-07-18 16:22:29	2013-07-18 18:48:47	8778	32.482	469.3	286	667	20	30	0	0	27	3	0	0	0.1	0.9	SEA	0	2013-07-18 04:19:08	12.0558	-0.999893	35.5915	0	18.4522	0.346734	8.57349	0
2480	8111177	M	603	TRUE	FALSE	2013	Chick_2	2013-07-19 14:32:57	2013-07-20 03:18:41	45944	48.5487	522.899	281	749	89	154	4	0.025974	150	108	4	0.025974	0.675325	0.298701	SEA	0.037037	2013-07-19 04:20:50	10.2019	-0.891238	63.9092	3.23081e-05	17.5628	-7.86141	4.4522	0.697856
2481	8111177	M	603	TRUE	FALSE	2013	Chick_2	2013-07-20 16:05:02	2013-07-20 21:52:56	20874	60.0432	421.667	284	641	51	70	12	0.171429	64	25	7	0.1	0.257143	0.642857	MIX	0.28	2013-07-20 04:22:36	11.7072	-0.997064	32.7689	0	16.9965	-7.17975	3.8988	0
1943	8111250	F	598	TRUE	TRUE	2012	Incubation	2012-06-09 15:49:35	2012-06-09 19:31:58	13343	13.0045	14.6237	9	608	954	45	0	0	41	35	0	0	0.777778	0.222222	SEA	0	2012-06-09 03:53:21	11.9372	-0.999865	32.6276	0	11.6325	2.13108	4.11183	0
1944	8111250	F	598	TRUE	TRUE	2012	Chick_1	2012-06-10 09:11:07	2012-06-10 13:03:41	13954	11.5962	21.6335	10	1501	674	47	40	0.851064	44	36	36	0.765957	0	0.234043	LAND	1	2012-06-10 03:52:45	5.30611	0.180662	54.8548	3.07299e-06	11.5595	4.33711	1.99733	0.0663767
1945	8111250	F	598	TRUE	TRUE	2012	Chick_1	2012-06-10 17:09:01	2012-06-10 18:26:21	4640	12.3506	23.2489	10	591	225	16	0	0	13	5	0	0	0.3125	0.6875	SEA	0	2012-06-10 03:52:45	13.2711	-0.945139	40.0924	3.07299e-06	11.6046	4.76499	1.68867	0.0663767
1947	8111250	F	598	TRUE	TRUE	2012	Chick_1	2012-06-12 09:02:05	2012-06-12 10:47:39	6334	9.31968	150.565	109	592	46	22	0	0	13	9	0	0	0.409091	0.590909	SEA	0	2012-06-12 03:51:47	5.17167	0.215161	28.1499	0	11.2787	1.05981	1.60268	0
1950	8111250	F	598	TRUE	TRUE	2012	Chick_1	2012-06-13 15:37:45	2012-06-13 17:21:47	6242	20.0605	56.0357	10	1351	112	21	0	0	18	5	0	0	0.238095	0.761905	SEA	0	2012-06-13 03:51:24	11.7725	-0.998227	26.3066	0	12.0825	-0.498994	-0.198405	0
1954	8111250	F	598	TRUE	TRUE	2012	Chick_1	2012-06-14 15:29:25	2012-06-14 20:06:39	16634	23.9551	50.4879	9	178	330	56	0	0	53	37	0	0	0.660714	0.339286	SEA	0	2012-06-14 03:51:05	11.6389	-0.995535	24.29	0	12.2984	3.59886	4.81549	0
1957	8111250	F	598	TRUE	TRUE	2012	Chick_1	2012-06-15 12:25:29	2012-06-15 16:01:47	12978	37.7331	19.0528	9	150	682	44	0	0	41	16	0	0	0.363636	0.636364	SEA	0	2012-06-15 03:50:50	8.5775	-0.624732	19.4544	0	11.4739	0.950031	2.54872	0
1961	8111250	F	598	TRUE	TRUE	2012	Chick_1	2012-06-16 13:03:53	2012-06-16 16:27:53	12240	20.3312	131.153	107	613	98	41	30	0.731707	35	23	23	0.560976	0	0.439024	LAND	1	2012-06-16 03:50:40	9.22028	-0.746687	47.2037	3.33344e-05	13.191	7.32616	-1.92422	0.720023
1962	8111250	F	598	TRUE	TRUE	2012	Chick_1	2012-06-16 16:48:53	2012-06-16 22:15:54	19621	39.6629	48.0784	10	620	421	66	0	0	64	38	0	0	0.575758	0.424242	SEA	0	2012-06-16 03:50:40	12.9703	-0.967911	47.2037	3.33344e-05	13.191	7.32616	-1.92422	0.720023
1964	8111250	F	598	TRUE	TRUE	2012	Chick_1	2012-06-17 06:30:00	2012-06-17 16:20:33	35433	11.4454	74.4298	9	594	484	119	108	0.907563	115	107	105	0.882353	0.0168067	0.10084	LAND	0.981308	2012-06-17 03:50:34	2.65722	0.767631	63.6306	0.000238918	13.6258	5.4548	4.4693	5.16062
1966	8111250	F	598	TRUE	TRUE	2012	Chick_1	2012-06-17 17:12:24	2012-06-17 19:46:34	9250	23.2559	102.967	10	129	90	31	0	0	27	11	0	0	0.354839	0.645161	SEA	0	2012-06-17 03:50:34	13.3639	-0.936927	40.4211	0.000268398	13.6055	4.97837	7.60682	5.79741
1968	8111250	F	598	TRUE	TRUE	2012	Chick_1	2012-06-18 04:31:53	2012-06-18 12:51:55	30002	11.467	60.7044	9	611	504	101	96	0.950495	99	93	93	0.920792	0	0.0792079	LAND	1	2012-06-18 03:50:31	0.689444	0.983755	28.1283	0	14.0214	5.32576	7.11858	0
1969	8111250	F	598	TRUE	TRUE	2012	Chick_1	2012-06-18 15:39:48	2012-06-18 19:05:40	12352	22.2969	37.6948	9	623	344	42	0	0	35	22	0	0	0.52381	0.47619	SEA	0	2012-06-18 03:50:32	11.8211	-0.998904	47.1686	0	14.0276	5.14248	2.16497	0
1970	8111250	F	598	TRUE	TRUE	2012	Chick_1	2012-06-19 04:28:40	2012-06-19 20:52:40	59040	11.9103	39.4765	9	609	1511	197	192	0.974619	195	190	190	0.964467	0	0.035533	LAND	1	2012-06-19 03:50:35	0.634722	0.986226	27.3764	3.51669e-06	14.8002	4.43233	0.625338	0.0759605
1971	8111250	F	598	TRUE	TRUE	2012	Chick_1	2012-06-20 03:53:00	2012-06-20 19:38:48	56748	37.4784	32.7719	9	734	1754	190	131	0.689474	186	159	129	0.678947	0.157895	0.163158	MIX	0.811321	2012-06-20 03:50:42	0.0383333	0.99995	16.5846	0	13.824	1.20272	6.04836	0
1972	8111250	F	598	TRUE	TRUE	2012	Chick_1	2012-06-21 11:12:01	2012-06-22 00:02:32	46231	58.1435	26.1659	9	657	1790	155	12	0.0774194	151	101	3	0.0193548	0.632258	0.348387	SEA	0.029703	2012-06-21 03:50:53	7.35222	-0.346663	9.72248	0	13.6657	-1.09546	-2.56011	0
1973	8111250	F	598	TRUE	TRUE	2012	Chick_1	2012-06-22 12:58:40	2012-06-23 13:51:33	89573	52.7465	80.3444	9	519	1115	299	207	0.692308	297	248	197	0.658863	0.170569	0.170569	MIX	0.794355	2012-06-22 03:51:12	9.12444	-0.729765	23.5491	0	14.0783	-3.34348	-8.56724	0
1974	8111250	F	598	TRUE	TRUE	2012	Chick_1	2012-06-23 17:27:21	2012-06-23 22:37:11	18590	59.1876	134.503	106	861	143	62	0	0	59	17	0	0	0.274194	0.725806	SEA	0	2012-06-23 03:51:28	13.5981	-0.913752	70.0282	7.10985e-07	13.8136	-0.573401	3.3915	0.0153573
1975	8111250	F	598	TRUE	TRUE	2012	Chick_1	2012-06-24 14:31:50	2012-06-24 16:17:15	6325	14.3641	69.8687	10	786	99	22	0	0	18	10	0	0	0.454545	0.545455	SEA	0	2012-06-24 03:51:53	10.6658	-0.939618	47.6392	5.93796e-06	13.9928	3.89551	2.29717	0.12826
1976	8111250	F	598	TRUE	TRUE	2012	Chick_1	2012-06-24 18:35:16	2012-06-25 09:57:02	55306	23.385	120.523	107	801	465	185	163	0.881081	180	143	140	0.756757	0.0162162	0.227027	LAND	0.979021	2012-06-24 03:51:53	14.7231	-0.756472	56.1013	0.000181855	14.3658	5.5247	-1.87387	3.92806
1977	8111250	F	598	TRUE	TRUE	2012	Chick_1	2012-06-25 16:22:59	2012-06-25 22:49:07	23168	22.0719	120.005	107	593	198	78	72	0.923077	75	60	60	0.769231	0	0.230769	LAND	1	2012-06-25 03:52:21	12.5106	-0.99108	86.9358	0.00118331	13.0021	6.01967	4.11943	25.5595
1978	8111250	F	598	TRUE	TRUE	2012	Chick_1	2012-06-26 02:16:49	2012-06-26 07:32:34	18945	17.0297	122.1	105	627	160	64	56	0.875	60	52	51	0.796875	0.015625	0.1875	LAND	0.980769	2012-06-26 03:52:54	-1.60139	0.913398	79.0963	0.000592309	13.0453	2.87045	5.64041	12.7939
1980	8111250	F	598	TRUE	TRUE	2012	Chick_1	2012-06-26 14:57:27	2012-06-27 07:10:09	58362	63.8481	119.096	107	948	498	195	127	0.651282	191	132	116	0.594872	0.0820513	0.323077	MIX	0.878788	2012-06-26 03:52:53	11.0761	-0.970891	65.9898	0.000391486	13.5682	-3.95053	6.08119	8.45609
1981	8111250	F	598	TRUE	TRUE	2012	Chick_1	2012-06-27 15:33:52	2012-06-27 18:05:14	9082	9.98981	26.7072	10	650	362	31	0	0	9	4	0	0	0.129032	0.870968	SEA	0	2012-06-27 03:53:31	11.6725	-0.996327	49.0936	0.000221931	13.8952	-2.02815	6.13326	4.7937
1982	8111250	F	598	TRUE	TRUE	2012	Chick_1	2012-06-27 18:36:17	2012-06-27 21:24:03	10066	19.4611	140.211	107	722	76	34	0	0	29	18	0	0	0.529412	0.470588	SEA	0	2012-06-27 03:53:30	14.7131	-0.758182	44.7494	3.4732e-05	14.0772	-1.08585	5.12574	0.750211
1983	8111250	F	598	TRUE	TRUE	2012	Chick_1	2012-06-28 02:49:24	2012-06-28 21:09:07	65983	22.666	25.9649	9	617	2565	220	143	0.65	218	184	139	0.631818	0.204545	0.163636	MIX	0.755435	2012-06-28 03:54:11	-1.07972	0.960314	42.6133	1.05768e-05	13.7689	-0.997295	4.11309	0.228459
1984	8111250	F	598	TRUE	TRUE	2012	Chick_1	2012-06-29 13:36:49	2012-06-29 18:17:22	16833	30.1424	20.9235	9	680	837	57	0	0	51	32	0	0	0.561404	0.438596	SEA	0	2012-06-29 03:54:55	9.69833	-0.823879	5.26798	0	14.1709	5.92727	-3.94834	0
1985	8111250	F	598	TRUE	TRUE	2012	Chick_1	2012-06-30 02:47:59	2012-06-30 09:23:44	23745	15.6113	121.69	107	604	200	80	72	0.9	76	65	65	0.8125	0	0.1875	LAND	1	2012-06-30 03:55:44	-1.12917	0.956623	48.5087	5.6123e-05	15.7759	9.20671	-5.61944	1.21226
1986	8111250	F	598	TRUE	TRUE	2012	Chick_1	2012-06-30 15:57:30	2012-06-30 19:11:27	11637	24.8825	29.6892	9	684	415	39	0	0	36	19	0	0	0.487179	0.512821	SEA	0	2012-06-30 03:55:45	12.0292	-0.999971	71.6568	0.000112246	15.893	5.91669	2.00272	2.42452
1987	8111250	F	598	TRUE	TRUE	2012	Chick_2	2012-07-01 03:04:09	2012-07-01 08:28:26	19457	16.0554	121.576	106	670	165	65	59	0.907692	63	55	55	0.846154	0	0.153846	LAND	1	2012-07-01 03:56:36	-0.874167	0.973926	31.1387	0	15.8979	1.39078	2.81183	0
1989	8111250	F	598	TRUE	TRUE	2012	Chick_2	2012-07-01 15:33:03	2012-07-01 18:35:53	10970	19.5861	150.792	106	866	77	37	0	0	34	21	0	0	0.567568	0.432432	SEA	0	2012-07-01 03:56:36	11.6075	-0.994725	57.7086	9.25762e-05	15.9274	4.62659	-0.0487412	1.99965
1990	8111250	F	598	TRUE	TRUE	2012	Chick_2	2012-07-02 02:49:48	2012-07-02 12:49:59	36011	16.9499	42.2991	9	620	866	121	114	0.942149	118	109	109	0.900826	0	0.0991736	LAND	1	2012-07-02 03:57:32	-1.12889	0.956644	39.0875	1.83427e-06	15.7289	2.72738	6.77604	0.0396202
1992	8111250	F	598	TRUE	TRUE	2012	Chick_2	2012-07-03 13:34:55	2012-07-03 16:26:35	10300	20.7746	15.943	9	897	684	35	0	0	33	23	0	0	0.657143	0.342857	SEA	0	2012-07-03 03:58:31	9.60667	-0.810042	37.6893	0	14.6915	-0.0618569	-1.54963	0
1995	8111250	F	598	TRUE	TRUE	2012	Chick_2	2012-07-04 12:41:17	2012-07-04 22:06:20	33903	41.643	25.9732	9	431	1306	114	0	0	111	79	0	0	0.692982	0.307018	SEA	0	2012-07-04 03:59:37	8.69444	-0.648341	23.037	0	15.186	-2.73593	-5.22292	0
1996	8111250	F	598	TRUE	TRUE	2012	Chick_2	2012-07-05 13:08:10	2012-07-05 21:31:19	30189	35.8596	57.2361	9	604	538	101	11	0.108911	97	73	10	0.0990099	0.623762	0.277228	MIX	0.136986	2012-07-05 04:00:42	9.12444	-0.729765	53.1826	9.30286e-07	15.7108	-2.9937	-4.73979	0.0200942
1997	8111250	F	598	TRUE	TRUE	2012	Chick_2	2012-07-06 14:09:45	2012-07-07 06:52:21	60156	56.5492	86.2049	9	156	698	201	38	0.189055	199	146	31	0.154229	0.572139	0.273632	MIX	0.212329	2012-07-06 04:01:53	10.1311	-0.882674	69.2203	0	16.9695	-1.53634	-8.28461	0
1999	8111250	F	598	TRUE	TRUE	2012	Chick_2	2012-07-07 16:11:15	2012-07-07 22:59:54	24519	57.3819	123.157	107	633	204	82	11	0.134146	78	40	7	0.0853659	0.402439	0.512195	MIX	0.175	2012-07-07 04:03:04	12.1364	-0.999363	56.247	0.000291494	16.6999	0.950801	-1.12191	6.29626
2000	8111250	F	598	TRUE	TRUE	2012	Chick_2	2012-07-08 15:52:58	2012-07-08 17:40:30	6452	20.8442	149.915	110	603	47	22	0	0	19	8	0	0	0.363636	0.636364	SEA	0	2012-07-08 04:04:21	11.8103	-0.998767	47.827	0	16.7384	1.43026	4.1702	0
2001	8111250	F	598	TRUE	TRUE	2012	Chick_2	2012-07-08 18:23:07	2012-07-08 20:55:53	9166	24.3879	155.444	107	1692	63	31	0	0	27	15	0	0	0.483871	0.516129	SEA	0	2012-07-08 04:04:20	14.3131	-0.822185	27.6037	0	17.0474	3.5137	4.92003	0
2006	8111250	F	598	TRUE	TRUE	2012	Chick_2	2012-07-10 14:29:39	2012-07-10 17:40:58	11479	23.9193	20.0248	9	656	606	39	0	0	35	21	0	0	0.538462	0.461538	SEA	0	2012-07-10 04:07:03	10.3767	-0.911044	51.6824	0.000159569	16.1953	8.7404	5.34316	3.44669
2009	8111250	F	598	TRUE	TRUE	2012	Chick_2	2012-07-11 12:25:12	2012-07-11 17:46:48	19296	49.8692	23.9916	10	816	829	65	0	0	60	21	0	0	0.323077	0.676923	SEA	0	2012-07-11 04:08:27	8.27917	-0.561903	55.507	0.000250091	16.6762	5.06919	2.33868	5.40197
2010	8111250	F	598	TRUE	TRUE	2012	Chick_2	2012-07-11 18:37:39	2012-07-11 22:36:43	14344	53.9009	124.917	108	646	120	48	0	0	45	13	0	0	0.270833	0.729167	SEA	0	2012-07-11 04:08:27	14.4867	-0.795473	59.8793	0.000380029	17.148	4.59741	-0.164506	8.20863
2013	8111250	F	598	TRUE	TRUE	2012	Chick_2	2012-07-12 15:26:47	2012-07-12 19:47:02	15615	21.1076	123.087	17	592	127	53	0	0	48	38	0	0	0.716981	0.283019	SEA	0	2012-07-12 04:09:55	11.2811	-0.982342	43.7365	4.04953e-05	15.4804	4.95682	4.65314	0.874698
2016	8111250	F	598	TRUE	TRUE	2012	Chick_2	2012-07-13 12:57:23	2012-07-13 19:48:25	24662	23.146	22.8176	9	734	1113	83	0	0	78	63	0	0	0.759036	0.240964	SEA	0	2012-07-13 04:11:25	8.76611	-0.662511	45.9316	0.000365283	14.7575	6.53767	6.25016	7.89012
2020	8111250	F	598	TRUE	TRUE	2012	Chick_2	2012-07-14 12:06:29	2012-07-14 18:21:42	22513	13.9014	45.6016	9	607	507	76	19	0.25	72	62	18	0.236842	0.578947	0.184211	MIX	0.290323	2012-07-14 04:12:58	7.89194	-0.475304	54.6257	0.000134508	15.612	7.0008	-1.8917	2.90537
2022	8111250	F	598	TRUE	TRUE	2012	Chick_2	2012-07-15 02:44:20	2012-07-16 15:17:22	131582	41.8908	48.0462	9	593	2751	439	269	0.612756	435	388	246	0.560364	0.323462	0.116173	MIX	0.634021	2012-07-15 04:14:33	-1.50361	0.923517	78.7889	0.00040773	15.7175	5.55628	2.75327	8.80696
2023	8111250	F	598	TRUE	TRUE	2012	Chick_2	2012-07-16 15:24:18	2012-07-16 17:37:55	8017	21.2921	15.2429	9	124	527	27	0	0	25	14	0	0	0.518519	0.481481	SEA	0	2012-07-16 04:16:12	11.135	-0.974468	37.0474	0.000138625	15.3377	3.57381	12.5415	2.9943
2055	8111250	F	598	FALSE	TRUE	2013	Pre_laying	2013-05-01 05:10:02	2013-05-01 15:36:49	37607	22.7443	1213.09	1199	1255	32	126	112	0.888889	118	111	110	0.873016	0.00793651	0.119048	LAND	0.990991	2013-05-01 04:58:49	0.186944	0.998803	9.91036	0	6.00315	1.895	9.37634	0
2057	8111250	F	598	FALSE	TRUE	2013	Pre_laying	2013-05-02 17:32:05	2013-05-02 21:15:00	13375	20.8603	1219.83	1198	1263	12	45	37	0.822222	41	28	28	0.622222	0	0.377778	LAND	1	2013-05-02 04:56:26	12.5942	-0.987926	7.19091	0	5.17083	0.644077	6.03106	0
2058	8111250	F	598	FALSE	TRUE	2013	Pre_laying	2013-05-03 14:21:02	2013-05-03 20:04:38	20616	22.8652	1216.89	1197	1288	18	69	60	0.869565	64	49	49	0.710145	0	0.289855	LAND	1	2013-05-03 04:54:05	9.44917	-0.785182	0	0	5.10592	-0.316552	-0.653998	0
2059	8111250	F	598	FALSE	TRUE	2013	Pre_laying	2013-05-04 11:05:52	2013-05-04 20:51:38	35146	24.2166	1211.57	1195	1261	30	118	107	0.90678	111	97	97	0.822034	0	0.177966	LAND	1	2013-05-04 04:51:46	6.235	-0.0614841	7.63301	0	6.08673	3.05684	3.54474	0
2060	8111250	F	598	FALSE	TRUE	2013	Pre_laying	2013-05-05 12:29:32	2013-05-05 21:16:48	31636	23.1563	1217.3	1195	1251	27	106	100	0.943396	104	92	92	0.867925	0	0.132075	LAND	1	2013-05-05 04:49:28	7.66778	-0.422882	22.6791	0	6.93771	-0.154037	8.4336	0
2061	8111250	F	598	FALSE	FALSE	2013	Pre_laying	2013-05-06 13:16:56	2013-05-06 21:00:09	27793	20.277	1208.08	1196	1253	24	93	87	0.935484	90	77	77	0.827957	0	0.172043	LAND	1	2013-05-06 04:47:12	8.49556	-0.607838	6.56429	0	7.52673	3.31497	2.69366	0
2062	8111250	F	598	FALSE	TRUE	2013	Pre_laying	2013-05-07 04:24:58	2013-05-07 07:27:26	10948	14.3757	1216.8	1197	1281	10	37	27	0.72973	31	24	24	0.648649	0	0.351351	LAND	1	2013-05-07 04:44:57	-0.333056	0.996201	12.5581	0	8.02935	2.88776	1.62363	0
2063	8111250	F	598	FALSE	TRUE	2013	Pre_laying	2013-05-07 14:55:03	2013-05-07 22:00:08	25505	19.3669	1214.59	1196	1285	22	86	76	0.883721	80	74	73	0.848837	0.0116279	0.139535	LAND	0.986486	2013-05-07 04:44:57	10.1683	-0.887212	19.5722	0	7.97386	0.827126	1.1882	0
2068	8111250	F	598	FALSE	TRUE	2013	Pre_laying	2013-05-10 15:00:19	2013-05-10 22:04:56	25477	22.5496	1213.64	1199	1244	22	85	76	0.894118	80	65	65	0.764706	0	0.235294	LAND	1	2013-05-10 04:38:22	10.3658	-0.909871	51.6636	2.94136e-05	8.0297	0.981578	2.08405	0.635333
2071	8111250	F	598	FALSE	TRUE	2013	Pre_laying	2013-05-12 03:36:22	2013-05-12 07:39:52	14610	15.5195	1217.62	1197	1247	13	49	38	0.77551	44	38	36	0.734694	0.0408163	0.22449	LAND	0.947368	2013-05-12 04:34:08	-0.962778	0.968402	17.4154	0	7.7831	3.55382	-0.121474	0
2072	8111250	F	598	FALSE	TRUE	2013	Pre_laying	2013-05-12 16:25:12	2013-05-12 22:10:26	20714	19.4988	1218.5	1196	1278	18	70	56	0.8	60	49	49	0.7	0	0.3	LAND	1	2013-05-12 04:34:09	11.8508	-0.999238	43.2144	0	7.37833	3.08397	0.419112	0
2073	8111250	F	598	FALSE	TRUE	2013	Pre_laying	2013-05-13 03:40:36	2013-05-13 07:26:09	13533	15.589	1238.25	1198	1379	12	46	35	0.76087	41	35	33	0.717391	0.0434783	0.23913	LAND	0.942857	2013-05-13 04:32:05	-0.858056	0.974875	43.5015	0	7.43829	1.48973	0.761723	0
2075	8111250	F	598	FALSE	TRUE	2013	Pre_laying	2013-05-14 03:36:15	2013-05-14 15:07:09	41454	17.0076	1219.49	1193	1327	35	139	129	0.928058	135	124	122	0.877698	0.0143885	0.107914	LAND	0.983871	2013-05-14 04:30:03	-0.896667	0.972573	46.1299	0	8.08381	6.33608	1.4407	0
2078	8111250	F	598	FALSE	TRUE	2013	Pre_laying	2013-05-15 11:36:38	2013-05-15 21:53:48	37030	21.2813	1196.22	728	1249	32	124	113	0.91129	118	105	105	0.846774	0	0.153226	LAND	1	2013-05-15 04:28:03	7.14306	-0.294805	30.7376	0	7.56922	3.72779	-3.70721	0
2079	8111250	F	598	FALSE	TRUE	2013	Pre_laying	2013-05-16 15:42:27	2013-05-16 18:26:07	9820	11.2185	16.0308	9	600	650	33	0	0	30	24	0	0	0.727273	0.272727	SEA	0	2013-05-16 04:26:05	11.2728	-0.981931	8.47447	0	9.99986	2.11153	-10.5064	0
2080	8111250	F	598	FALSE	TRUE	2013	Pre_laying	2013-05-17 15:41:19	2013-05-17 18:07:28	8769	15.0658	13.7042	9	624	683	30	0	0	25	15	0	0	0.5	0.5	SEA	0	2013-05-17 04:24:10	11.2858	-0.982572	13.3079	0	11.3266	-1.03394	-8.33721	0
2081	8111250	F	598	FALSE	TRUE	2013	Pre_laying	2013-05-18 14:24:57	2013-05-18 16:56:32	9095	12.7537	15.9802	9	638	607	31	22	0.709677	26	19	19	0.612903	0	0.387097	LAND	1	2013-05-18 04:22:17	10.0444	-0.871784	16.2499	0	11.9682	-3.32251	-8.53429	0
2082	8111250	F	598	FALSE	TRUE	2013	Pre_laying	2013-05-19 04:14:38	2013-05-19 14:44:44	37806	23.3459	86.5	10	600	444	127	117	0.92126	121	105	105	0.826772	0	0.173228	LAND	1	2013-05-19 04:20:27	-0.0969444	0.999678	39.4633	7.88753e-05	11.7129	-3.3611	-6.96109	1.70371
2083	8111250	F	598	FALSE	TRUE	2013	Pre_laying	2013-05-19 20:23:39	2013-05-19 22:46:01	8542	17.1394	27.0118	10	642	340	29	19	0.655172	24	14	14	0.482759	0	0.517241	LAND	1	2013-05-19 04:20:27	16.0533	-0.48786	25.4994	4.5784e-06	10.6251	1.85099	-2.28938	0.0988935
2084	8111250	F	598	TRUE	TRUE	2013	Incubation	2013-05-20 04:13:02	2013-05-20 11:42:21	26959	17.873	205.604	186	718	134	90	84	0.933333	87	79	79	0.877778	0	0.122222	LAND	1	2013-05-20 04:18:39	-0.0936111	0.9997	21.5764	0	10.9325	1.4275	-3.5276	0
2091	8111250	F	598	TRUE	FALSE	2013	Incubation	2013-05-21 18:21:32	2013-05-21 22:37:55	15383	17.0769	35.8789	9	619	446	52	44	0.846154	46	36	36	0.692308	0	0.307692	LAND	1	2013-05-21 04:16:53	14.0775	-0.855703	83.047	9.26306e-05	10.1861	1.27059	-0.199673	2.00082
2092	8111250	F	598	TRUE	FALSE	2013	Incubation	2013-05-22 03:56:30	2013-05-22 10:07:36	22266	19.0964	208.109	186	723	110	75	66	0.88	70	57	57	0.76	0	0.24	LAND	1	2013-05-22 04:15:11	-0.311389	0.996679	67.1098	2.4498e-05	10.1055	3.99474	0.218479	0.529158
2094	8111250	F	598	TRUE	FALSE	2013	Incubation	2013-05-22 19:37:09	2013-05-22 20:53:37	4588	10.6431	17.5932	9	608	295	16	0	0	7	2	0	0	0.125	0.875	SEA	0	2013-05-22 04:15:11	15.3661	-0.63619	27.5701	0	10.1902	6.99409	-2.70156	0
2095	8111250	F	598	TRUE	FALSE	2013	Incubation	2013-05-23 03:12:44	2013-05-23 09:14:04	21680	19.5058	204.349	188	609	109	73	66	0.90411	70	58	58	0.794521	0	0.205479	LAND	1	2013-05-23 04:13:31	-1.01306	0.965036	25.6507	1.24738e-05	9.72567	5.21093	-3.16734	0.269435
2096	8111250	F	598	TRUE	FALSE	2013	Incubation	2013-05-23 18:47:37	2013-05-23 22:38:21	13844	17.8802	49.6289	9	607	291	47	39	0.829787	43	34	34	0.723404	0	0.276596	LAND	1	2013-05-23 04:13:31	14.5683	-0.782336	50.4132	6.11471e-06	8.55642	-1.70574	1.73797	0.132078
2097	8111250	F	598	TRUE	FALSE	2013	Incubation	2013-05-24 04:04:58	2013-05-24 15:24:09	40751	18.3392	204.138	186	689	203	136	127	0.933824	131	120	120	0.882353	0	0.117647	LAND	1	2013-05-24 04:11:54	-0.115556	0.999542	46.7168	9.07699e-06	8.61071	-2.9901	0.751849	0.196063
2098	8111250	F	598	TRUE	FALSE	2013	Incubation	2013-05-24 19:12:37	2013-05-25 09:11:43	50346	21.0491	202.234	188	728	252	168	158	0.940476	163	144	143	0.85119	0.00595238	0.142857	LAND	0.993056	2013-05-24 04:11:54	15.0119	-0.704892	72.2264	0	9.70919	-5.78925	-2.75556	0
2099	8111250	F	598	TRUE	FALSE	2013	Incubation	2013-05-26 03:01:38	2013-05-26 23:02:17	72039	22.9389	141.436	9	659	514	241	236	0.979253	239	225	225	0.93361	0	0.06639	LAND	1	2013-05-26 04:08:48	-1.11944	0.957362	43.9117	1.72361e-05	10.3737	-9.77386	-5.7533	0.3723
2101	8111250	F	598	TRUE	FALSE	2013	Incubation	2013-05-27 15:25:08	2013-05-27 22:57:31	27143	22.1463	68.2088	9	618	407	91	81	0.89011	86	73	73	0.802198	0	0.197802	LAND	1	2013-05-27 04:07:20	11.2967	-0.983096	25.7015	0	10.2738	-2.90338	-6.10194	0
2102	8111250	F	598	TRUE	FALSE	2013	Incubation	2013-05-29 17:59:50	2013-05-29 20:04:43	7493	10.9049	17.3576	9	613	467	25	0	0	20	15	0	0	0.6	0.4	SEA	0	2013-05-29 04:04:34	13.9211	-0.876167	41.3017	0	11.8465	-0.169058	-7.2789	0
2103	8111250	F	598	TRUE	FALSE	2013	Incubation	2013-05-30 15:19:45	2013-05-30 17:15:19	6934	29.0156	35.8009	9	691	211	24	0	0	5	2	0	0	0.0833333	0.916667	SEA	0	2013-05-30 04:03:16	11.2747	-0.982027	15.1181	0	11.9037	-2.31937	-3.9373	0
2104	8111250	F	598	TRUE	FALSE	2013	Incubation	2013-05-31 16:32:21	2013-05-31 18:04:54	5553	7.00324	16.7038	9	655	368	19	0	0	14	12	0	0	0.631579	0.368421	SEA	0	2013-05-31 04:02:00	12.5058	-0.991244	14.0308	1.99664e-07	11.9583	-4.35745	-6.9671	0.00431275
2105	8111250	F	598	TRUE	FALSE	2013	Incubation	2013-05-31 19:54:29	2013-05-31 20:35:34	2465	6.1013	26.3362	10	666	116	9	0	0	3	1	0	0	0.111111	0.888889	SEA	0	2013-05-31 04:02:00	15.8747	-0.52813	19.4947	3.99329e-07	12.3254	-3.74442	-6.76096	0.0086255
2106	8111250	F	598	TRUE	FALSE	2013	Incubation	2013-06-01 11:26:59	2013-06-01 22:08:41	38502	22.122	59.9234	9	628	653	129	120	0.930233	125	113	113	0.875969	0	0.124031	LAND	1	2013-06-01 04:00:48	7.43639	-0.367245	27.4858	0	11.9297	-4.04752	-5.78509	0
2107	8111250	F	598	TRUE	FALSE	2013	Incubation	2013-06-02 02:58:58	2013-06-02 15:11:49	43971	15.2445	125.527	10	643	355	147	139	0.945578	143	134	134	0.911565	0	0.0884354	LAND	1	2013-06-02 03:59:41	-1.01194	0.965112	50.2585	0.000179147	13.0513	-0.643812	-4.87916	3.86957
2109	8111250	F	598	TRUE	FALSE	2013	Incubation	2013-06-03 16:00:38	2013-06-03 17:43:50	6192	9.75223	13.9979	9	625	487	21	0	0	16	12	0	0	0.571429	0.428571	SEA	0	2013-06-03 03:58:36	12.0339	-0.999961	45.2841	0	13.1802	-4.3423	1.29346	0
2110	8111250	F	598	TRUE	FALSE	2013	Incubation	2013-06-04 02:54:39	2013-06-04 20:50:17	64538	20.3293	50.5109	9	664	1290	216	204	0.944444	211	195	195	0.902778	0	0.0972222	LAND	1	2013-06-04 03:57:36	-1.04917	0.962514	39.4473	5.09967e-06	12.6485	-7.73833	-1.23326	0.110153
2111	8111250	F	598	TRUE	FALSE	2013	Incubation	2013-06-05 17:15:37	2013-06-05 20:03:31	10074	7.76254	15.1047	9	613	707	34	0	0	22	20	0	0	0.588235	0.411765	SEA	0	2013-06-05 03:56:39	13.3161	-0.941225	35.3833	0	10.814	-4.31218	0.652083	0
2112	8111250	F	598	TRUE	FALSE	2013	Incubation	2013-06-06 14:30:39	2013-06-06 20:19:44	20945	10.3583	18.8887	9	649	1141	70	0	0	40	34	0	0	0.485714	0.514286	SEA	0	2013-06-06 03:55:46	10.5814	-0.931823	71.5402	0	12.0442	-3.44857	0.211091	0
2113	8111250	F	598	TRUE	FALSE	2013	Incubation	2013-06-07 14:48:49	2013-06-07 22:12:16	26607	61.5192	39.8688	9	962	686	89	0	0	86	47	0	0	0.52809	0.47191	SEA	0	2013-06-07 03:54:57	10.8978	-0.958654	23.7432	0	12.5413	-2.48386	1.55684	0
2114	8111250	F	598	TRUE	FALSE	2013	Incubation	2013-06-09 14:38:58	2013-06-09 22:09:20	27022	38.4103	32.5277	9	595	849	91	0	0	86	60	0	0	0.659341	0.340659	SEA	0	2013-06-09 03:53:32	10.7572	-0.947536	18.8845	0	12.2731	1.49397	2.61625	0
2115	8111250	F	598	TRUE	FALSE	2013	Chick_1	2013-06-10 03:41:27	2013-06-10 08:30:08	17321	15.1686	211.871	187	688	85	58	49	0.844828	54	45	44	0.758621	0.0172414	0.224138	LAND	0.977778	2013-06-10 03:52:54	-0.190833	0.998752	14.1468	0	12.1653	-0.578245	1.39572	0
2116	8111250	F	598	TRUE	FALSE	2013	Chick_1	2013-06-10 14:11:09	2013-06-10 14:56:57	2748	9.2175	22.2733	10	620	150	10	0	0	4	1	0	0	0.1	0.9	SEA	0	2013-06-10 03:52:54	10.3042	-0.903054	17.1924	0	11.6786	-2.78385	2.42105	0
2118	8111250	F	598	TRUE	FALSE	2013	Chick_1	2013-06-10 18:42:04	2013-06-10 21:00:52	8328	11.648	20.4564	10	631	436	28	0	0	24	17	0	0	0.607143	0.392857	SEA	0	2013-06-10 03:52:55	14.8192	-0.739778	13.2469	0	12.2241	-2.89399	2.79304	0
2119	8111250	F	598	TRUE	FALSE	2013	Chick_1	2013-06-11 13:48:13	2013-06-11 21:33:00	27887	54.8186	29.7908	9	616	956	93	0	0	90	55	0	0	0.591398	0.408602	SEA	0	2013-06-11 03:52:22	9.93083	-0.85683	21.2157	0.000109343	12.3776	-1.7334	2.60192	2.36181
2122	8111250	F	598	TRUE	FALSE	2013	Chick_1	2013-06-12 17:01:39	2013-06-12 18:44:12	6153	6.0096	18.481	9	762	368	21	0	0	16	13	0	0	0.619048	0.380952	SEA	0	2013-06-12 03:51:54	13.1625	-0.954044	29.86	0	13.3303	1.77913	4.16156	0
2124	8111250	F	598	TRUE	FALSE	2013	Chick_1	2013-06-14 03:10:21	2013-06-14 09:35:02	23081	17.1943	213.261	186	688	111	77	69	0.896104	73	63	63	0.818182	0	0.181818	LAND	1	2013-06-14 03:51:09	-0.68	0.984196	95.1098	4.01349e-05	16.0637	9.01948	4.53475	0.866914
2126	8111250	F	598	TRUE	FALSE	2013	Chick_1	2013-06-15 02:32:43	2013-06-15 07:30:19	17856	17.3314	212.057	186	628	87	60	52	0.866667	55	46	46	0.766667	0	0.233333	LAND	1	2013-06-15 03:50:54	-1.30306	0.942374	29.4605	1.17413e-05	13.8684	4.86915	10.4078	0.253613
2127	8111250	F	598	TRUE	FALSE	2013	Chick_1	2013-06-15 15:44:42	2013-06-15 18:47:22	10960	17.9706	19.5635	9	602	591	37	0	0	25	14	0	0	0.378378	0.621622	SEA	0	2013-06-15 03:50:54	11.8967	-0.999634	31.9084	1.11428e-05	13.7124	3.19508	3.74641	0.240685
2128	8111250	F	598	TRUE	FALSE	2013	Chick_1	2013-06-16 02:38:17	2013-06-16 07:55:34	19037	17.4214	211.215	187	640	93	64	55	0.859375	59	48	47	0.734375	0.015625	0.25	LAND	0.979167	2013-06-16 03:50:42	-1.20694	0.950493	60.4475	2.0791e-05	14.5273	7.1233	-0.92698	0.449086
2129	8111250	F	598	TRUE	FALSE	2013	Chick_1	2013-06-16 16:12:29	2013-06-16 21:55:50	20601	26.2626	45.4764	9	638	466	69	4	0.057971	64	42	0	0	0.608696	0.391304	SEA	0	2013-06-16 03:50:42	12.3631	-0.995486	59.4813	8.95427e-05	13.4202	6.22721	6.94792	1.93412
2130	8111250	F	598	TRUE	FALSE	2013	Chick_1	2013-06-17 03:03:51	2013-06-17 11:41:15	31044	17.4363	46.0131	9	613	688	104	93	0.894231	99	89	88	0.846154	0.00961538	0.144231	LAND	0.988764	2013-06-17 03:50:35	-0.778889	0.979282	41.3135	6.3826e-05	13.3174	4.00554	8.46032	1.37864
2131	8111250	F	598	TRUE	FALSE	2013	Chick_1	2013-06-17 16:56:58	2013-06-17 18:59:21	7343	9.75534	16.4647	8	701	482	25	0	0	20	16	0	0	0.64	0.36	SEA	0	2013-06-17 03:50:35	13.1064	-0.958343	32.7951	2.67474e-05	13.6135	0.938918	8.94255	0.577744
2132	8111250	F	598	TRUE	FALSE	2013	Chick_1	2013-06-18 15:59:54	2013-06-18 17:24:57	5103	6.51899	60.766	10	1389	94	18	0	0	12	12	0	0	0.666667	0.333333	SEA	0	2013-06-18 03:50:33	12.1558	-0.999168	37.7183	0	14.3382	1.86677	1.82449	0
2133	8111250	F	598	TRUE	FALSE	2013	Chick_1	2013-06-19 14:39:19	2013-06-19 16:32:08	6769	16.64	32.2304	9	644	230	23	0	0	19	11	0	0	0.478261	0.521739	SEA	0	2013-06-19 03:50:34	10.8125	-0.952063	58.1015	0	14.6717	1.91528	-2.2146	0
2134	8111250	F	598	TRUE	FALSE	2013	Chick_1	2013-06-19 20:10:29	2013-06-19 22:42:15	9106	35.1286	38.0941	9	623	255	31	0	0	26	7	0	0	0.225806	0.774194	SEA	0	2013-06-19 03:50:35	16.3317	-0.423014	62.8998	0	15.4357	3.69299	-3.15815	0
2136	8111250	F	598	TRUE	FALSE	2013	Chick_1	2013-06-20 03:42:29	2013-06-20 07:14:04	12695	12.8286	220.164	186	735	61	43	34	0.790698	38	31	31	0.72093	0	0.27907	LAND	1	2013-06-20 03:50:40	-0.136389	0.999363	69.4413	6.68839e-08	15.9401	5.08454	-3.58088	0.00144469
2137	8111250	F	598	TRUE	FALSE	2013	Chick_1	2013-06-20 13:17:25	2013-06-20 22:17:58	32433	41.8624	80.2694	9	638	412	109	0	0	106	73	0	0	0.669725	0.330275	SEA	0	2013-06-20 03:50:40	9.44583	-0.784641	56.9908	1.33768e-07	16.3748	3.6724	-0.753657	0.00288938
2138	8111250	F	598	TRUE	FALSE	2013	Chick_1	2013-06-21 15:53:11	2013-06-21 21:20:08	19617	44.3059	317.476	283	926	63	66	0	0	63	31	0	0	0.469697	0.530303	SEA	0	2013-06-21 03:50:50	12.0392	-0.999947	18.1658	7.60472e-05	16.9321	2.67108	-6.47983	1.64262
2139	8111250	F	598	TRUE	FALSE	2013	Chick_1	2013-06-22 15:34:11	2013-06-22 18:18:28	9857	19.0936	307.424	284	831	33	33	0	0	31	19	0	0	0.575758	0.424242	SEA	0	2013-06-22 03:51:06	11.7181	-0.997277	16.7257	0	15.2679	6.60931	5.38323	0
2140	8111250	F	598	TRUE	FALSE	2013	Chick_1	2013-06-23 15:20:33	2013-06-23 17:23:42	7389	6.91104	310.12	286	384	25	25	0	0	19	19	0	0	0.76	0.24	SEA	0	2013-06-23 03:51:24	11.4858	-0.990954	32.5515	0	16.1317	5.03323	-2.27274	0
2142	8111250	F	598	TRUE	FALSE	2013	Chick_1	2013-06-24 13:44:41	2013-06-24 16:26:08	9687	18.6997	311.844	282	853	32	33	0	0	29	18	0	0	0.545455	0.454545	SEA	0	2013-06-24 03:51:48	9.88139	-0.850084	50.2054	1.04824e-06	15.4863	-0.24201	0.903369	0.0226419
2144	8111250	F	598	TRUE	FALSE	2013	Chick_1	2013-06-25 12:57:39	2013-06-25 15:27:51	9012	9.49083	357.692	284	1777	26	31	0	0	27	23	0	0	0.741935	0.258065	SEA	0	2013-06-25 03:52:15	9.09	-0.72357	46.4578	0	15.4249	-5.1227	-0.00199525	0
2145	8111250	F	598	TRUE	FALSE	2013	Chick_1	2013-06-25 19:16:51	2013-06-25 20:40:02	4991	7.24379	293.333	286	314	18	17	0	0	14	12	0	0	0.705882	0.294118	SEA	0	2013-06-25 03:52:15	15.41	-0.627284	62.1235	7.48742e-08	16.2271	-4.88791	-2.14553	0.00161728
2146	8111250	F	598	TRUE	FALSE	2013	Chick_1	2013-06-26 03:38:41	2013-06-26 16:59:38	48057	16.6244	51.0983	5	363	946	161	60	0.372671	157	147	55	0.341615	0.571429	0.0869565	MIX	0.37415	2013-06-26 03:52:46	-0.234722	0.998113	70.4392	1.58169e-05	16.6678	-4.683	-3.24957	0.341645
2149	8111250	F	598	TRUE	FALSE	2013	Chick_1	2013-06-27 14:59:46	2013-06-27 18:44:38	13492	29.6662	336.049	284	1251	41	45	0	0	42	22	0	0	0.488889	0.511111	SEA	0	2013-06-27 03:53:22	11.1067	-0.972776	47.285	1.80615e-05	14.6476	5.36957	3.35125	0.390129
2151	8111250	F	598	TRUE	TRUE	2013	Chick_1	2013-06-28 14:01:37	2013-06-28 17:03:16	10899	21.9439	294.395	281	380	38	37	0	0	34	19	0	0	0.513514	0.486486	SEA	0	2013-06-28 03:54:02	10.1264	-0.882093	17.6327	0	15.036	3.74153	0.0763488	0
2152	8111250	F	598	TRUE	TRUE	2013	Chick_1	2013-06-29 13:36:31	2013-06-29 17:36:39	14408	14.8809	313.277	285	797	47	49	0	0	46	39	0	0	0.795918	0.204082	SEA	0	2013-06-29 03:54:45	9.69611	-0.823549	26.726	1.30315e-05	14.9042	4.40106	-0.0155346	0.281481
2154	8111250	F	598	TRUE	TRUE	2013	Chick_1	2013-06-30 16:27:06	2013-06-30 20:31:23	14657	26.6077	299.22	284	380	50	49	0	0	46	30	0	0	0.612245	0.387755	SEA	0	2013-06-30 03:55:32	12.5261	-0.990529	56.8362	0.000111656	14.114	4.3496	3.3034	2.41176
2155	8111250	F	598	TRUE	TRUE	2013	Chick_2	2013-07-01 11:41:05	2013-07-01 18:57:09	26164	27.4515	304.057	284	776	87	88	0	0	85	71	0	0	0.806818	0.193182	SEA	0	2013-07-01 03:56:25	7.74444	-0.440984	20.6858	4.8156e-05	13.4158	2.72253	2.41749	1.04017
2158	8111250	F	598	TRUE	TRUE	2013	Chick_2	2013-07-02 14:16:20	2013-07-02 19:16:47	18027	15.7662	352.327	285	1410	52	61	0	0	57	52	0	0	0.852459	0.147541	SEA	0	2013-07-02 03:57:19	10.3169	-0.904486	60.4371	0	15.0437	4.9301	4.41177	0
2159	8111250	F	598	TRUE	TRUE	2013	Chick_2	2013-07-03 15:11:06	2013-07-03 17:10:08	7142	19.108	338.5	292	887	22	24	0	0	21	12	0	0	0.5	0.5	SEA	0	2013-07-03 03:58:18	11.2133	-0.978867	53.708	0	15.1426	1.94805	-1.75548	0
2160	8111250	F	598	TRUE	TRUE	2013	Chick_2	2013-07-04 05:15:12	2013-07-04 09:06:33	13881	7.29259	295.25	285	365	48	47	0	0	43	36	0	0	0.765957	0.234043	SEA	0	2013-07-04 03:59:20	1.26444	0.945708	74.032	0	16.7572	2.9226	-6.57052	0
2161	8111250	F	598	TRUE	TRUE	2013	Chick_2	2013-07-04 14:38:08	2013-07-04 20:53:24	22516	51.6049	304.4	280	788	75	76	0	0	72	45	0	0	0.592105	0.407895	SEA	0	2013-07-04 03:59:20	10.6467	-0.937889	69.8889	0	17.2484	3.28846	-3.13412	0
2164	8111250	F	598	TRUE	TRUE	2013	Chick_2	2013-07-05 16:21:15	2013-07-05 20:22:00	14445	28.7549	334.841	282	1379	44	49	0	0	46	32	0	0	0.653061	0.346939	SEA	0	2013-07-05 04:00:26	12.3469	-0.995878	47.998	4.76433e-08	16.8216	0.68813	5.63353	0.0010291
2165	8111250	F	598	TRUE	TRUE	2013	Chick_2	2013-07-06 14:39:58	2013-07-06 19:06:08	15970	19.3759	306.868	283	794	53	54	0	0	50	41	0	0	0.759259	0.240741	SEA	0	2013-07-06 04:01:35	10.6397	-0.937257	21.5181	0	16.2883	-3.33985	3.57959	0
2166	8111250	F	598	TRUE	TRUE	2013	Chick_2	2013-07-07 16:18:17	2013-07-07 18:18:36	7219	13.9733	300.28	284	376	25	25	0	0	21	15	0	0	0.6	0.4	SEA	0	2013-07-07 04:02:47	12.2583	-0.997714	22.4408	0	17.1422	-0.765929	4.71254	0
2167	8111250	F	598	TRUE	TRUE	2013	Chick_2	2013-07-08 14:34:49	2013-07-08 18:35:58	14469	20.4554	343.558	285	1728	43	49	0	0	46	37	0	0	0.755102	0.244898	SEA	0	2013-07-08 04:04:04	10.5125	-0.925127	17.8667	0	17.4168	-4.1174	1.58599	0
2171	8111250	F	598	TRUE	TRUE	2013	Chick_2	2013-07-10 16:00:55	2013-07-10 21:13:26	18751	16.3524	317.3	283	1318	60	63	0	0	59	48	0	0	0.761905	0.238095	SEA	0	2013-07-10 04:06:43	11.9033	-0.99968	38.4882	0.000405269	16.9461	-1.8356	1.9004	8.75382
2172	8111250	F	598	TRUE	TRUE	2013	Chick_2	2013-07-11 14:19:36	2013-07-11 23:07:46	31690	57.306	296.083	284	375	108	106	10	0.0943396	103	60	10	0.0943396	0.471698	0.433962	MIX	0.166667	2013-07-11 04:08:07	10.1914	-0.889981	63.3446	0.000171177	15.9861	-9.35099	-3.45665	3.69741
2175	8111250	F	598	TRUE	TRUE	2013	Chick_2	2013-07-13 13:53:41	2013-07-13 18:52:54	17953	9.39902	304	280	588	60	60	0	0	53	45	0	0	0.75	0.25	SEA	0	2013-07-13 04:11:05	9.71	-0.825606	24.1385	0	17.6252	-2.21772	-0.902462	0
2177	8111250	F	598	TRUE	TRUE	2013	Chick_2	2013-07-13 21:15:17	2013-07-13 22:04:49	2972	5.06294	296.364	283	364	11	10	0	0	8	7	0	0	0.7	0.3	SEA	0	2013-07-13 04:11:03	17.0706	-0.240934	13.2041	0	18.2709	-0.256773	0.756806	0
2180	8111250	F	598	TRUE	TRUE	2013	Chick_2	2013-07-14 18:51:51	2013-07-14 20:14:08	4937	8.50146	349.467	285	822	15	17	0	0	13	11	0	0	0.647059	0.352941	SEA	0	2013-07-14 04:12:36	14.6542	-0.768144	55.7947	7.11134e-08	18.0639	-1.8442	3.72537	0.00153605
2183	8111250	F	598	TRUE	TRUE	2013	Chick_2	2013-07-15 17:13:29	2013-07-15 18:51:24	5875	15.7741	293.476	282	343	21	20	0	0	17	9	0	0	0.45	0.55	SEA	0	2013-07-15 04:14:11	12.9883	-0.966712	42.6933	0	16.7661	-1.13222	7.01656	0
2186	8111250	F	598	TRUE	TRUE	2013	Chick_2	2013-07-16 15:06:45	2013-07-16 19:32:44	15959	24.2437	464.2	281	725	35	54	0	0	50	31	0	0	0.574074	0.425926	SEA	0	2013-07-16 04:15:48	10.8492	-0.954955	25.787	5.3335e-08	17.4465	-3.15287	6.82188	0.00115204
2188	8111250	F	598	TRUE	TRUE	2013	Chick_2	2013-07-16 20:54:45	2013-07-16 22:01:05	3980	12.2158	355.75	286	719	12	14	0	0	7	1	0	0	0.0714286	0.928571	SEA	0	2013-07-16 04:15:46	16.6497	-0.346185	25.7891	1.0667e-07	17.93	-1.61204	6.3492	0.00230407
2189	8111250	F	598	TRUE	TRUE	2013	Chick_2	2013-07-17 13:59:00	2013-07-17 17:45:59	13619	25.7285	507.464	284	730	28	46	0	0	44	33	0	0	0.717391	0.282609	SEA	0	2013-07-17 04:17:27	9.6925	-0.823012	33.3535	0	17.6908	-1.82766	4.8708	0
2192	8111250	F	598	TRUE	TRUE	2013	Chick_2	2013-07-17 20:58:25	2013-07-17 22:25:52	5247	28.0701	427.308	286	708	13	18	0	0	15	1	0	0	0.0555556	0.944444	SEA	0	2013-07-17 04:17:26	16.6831	-0.337985	32.2252	0	18.103	-1.05818	4.60137	0
1337	8114312	F	531	TRUE	FALSE	2011	Incubation	2011-05-22 10:54:40	2011-05-22 21:27:57	37997	19.9151	904.512	888	957	43	127	120	0.944882	124	114	114	0.897638	0	0.102362	LAND	1	2011-05-22 04:16:02	6.64389	-0.167773	29.4477	0	9.77054	3.55618	0.138712	0
1339	8114312	F	531	TRUE	FALSE	2011	Incubation	2011-05-23 10:39:04	2011-05-24 23:19:09	132005	22.3821	904.15	889	963	147	441	382	0.866213	387	372	372	0.843537	0	0.156463	LAND	1	2011-05-23 04:14:21	6.41194	-0.107638	66.5133	0.000529561	10.1702	3.45093	4.69465	11.4385
1340	8114312	F	531	TRUE	FALSE	2011	Incubation	2011-05-25 02:53:00	2011-05-25 22:46:40	71620	23.0606	918.114	889	1794	79	239	231	0.966527	234	221	221	0.924686	0	0.0753138	LAND	1	2011-05-25 04:11:07	-1.30194	0.942471	65.3853	8.32776e-06	9.60229	4.44186	11.1671	0.17988
1342	8114312	F	531	TRUE	FALSE	2011	Incubation	2011-05-29 02:07:19	2011-05-30 21:41:45	156866	23.7005	598.696	584	651	263	523	517	0.988528	520	506	506	0.967495	0	0.0325048	LAND	1	2011-05-29 04:05:14	-1.96528	0.870535	64.4984	1.95842e-06	10.6276	10.2354	2.47143	0.0423018
1343	8114312	F	531	TRUE	FALSE	2011	Incubation	2011-05-31 10:31:47	2011-05-31 22:59:31	44864	27.4892	598.303	586	652	76	150	142	0.946667	146	133	133	0.886667	0	0.113333	LAND	1	2011-05-31 04:02:37	6.48611	-0.12692	15.2811	0	13.6014	7.51458	-4.55736	0
1345	8114312	F	531	TRUE	FALSE	2011	Incubation	2011-06-02 11:25:26	2011-06-02 22:54:57	41371	23.5661	599.571	586	657	70	138	131	0.949275	134	107	107	0.775362	0	0.224638	LAND	1	2011-06-02 04:00:14	7.42	-0.363251	19.3177	0	10.6738	-2.08286	5.87758	0
1346	8114312	F	531	TRUE	FALSE	2011	Incubation	2011-06-03 03:56:04	2011-06-03 19:33:28	56244	30.4496	611.161	589	1409	93	188	182	0.968085	185	157	157	0.835106	0	0.164894	LAND	1	2011-06-03 03:59:08	-0.0511111	0.99991	58.0993	0	12.3939	-2.14737	5.58409	0
1348	8114312	F	531	TRUE	FALSE	2011	Incubation	2011-06-04 02:48:17	2011-06-04 11:27:59	31182	22.5964	599.83	588	640	53	104	78	0.75	101	82	70	0.673077	0.115385	0.211538	MIX	0.853659	2011-06-04 03:58:05	-1.16333	0.953979	0.656197	0	11.9841	0.0103687	-0.417028	0
1349	8114312	F	531	TRUE	FALSE	2011	Incubation	2011-06-04 17:19:22	2011-06-04 23:30:10	22248	23.3849	601.763	584	661	38	75	66	0.88	71	56	56	0.746667	0	0.253333	LAND	1	2011-06-04 03:58:05	13.3547	-0.937763	1.75017	0	12.1504	2.44386	0.982962	0
1350	8114312	F	531	TRUE	FALSE	2011	Incubation	2011-06-05 04:10:41	2011-06-06 22:26:06	152125	32.3259	603.632	586	1423	253	508	500	0.984252	504	477	477	0.938976	0	0.0610236	LAND	1	2011-06-05 03:57:07	0.226111	0.998248	14.0145	0	12.8805	1.67581	-1.75481	0
1351	8114312	F	531	TRUE	FALSE	2011	Incubation	2011-06-07 02:38:32	2011-06-07 22:41:19	72167	22.9183	299.504	281	916	244	241	228	0.946058	233	217	217	0.900415	0	0.0995851	LAND	1	2011-06-07 03:55:21	-1.28028	0.944352	18.1665	2.1749e-05	16.8832	8.31648	-6.89524	0.469777
1353	8114313	M	532	TRUE	FALSE	2011	Incubation	2011-05-22 02:56:33	2011-05-22 07:45:30	17337	22.4809	911.9	890	962	20	58	49	0.844828	54	40	40	0.689655	0	0.310345	LAND	1	2011-05-22 04:16:01	-1.32444	0.940486	21.2886	0	9.82307	1.70765	2.12493	0
1354	8114313	M	532	TRUE	FALSE	2011	Incubation	2011-05-23 03:27:53	2011-05-23 08:00:39	16366	14.4371	909.474	892	951	19	55	45	0.818182	51	44	43	0.781818	0.0181818	0.2	LAND	0.977273	2011-05-23 04:14:21	-0.774444	0.979517	41.3286	0.000273825	11.5145	5.32103	-1.13139	5.91462
1355	8114313	M	532	TRUE	FALSE	2011	Incubation	2011-05-23 19:19:51	2011-05-23 21:53:13	9202	20.3754	256.514	44	330	37	31	25	0.806452	28	15	15	0.483871	0	0.516129	LAND	1	2011-05-23 04:14:21	15.0917	-0.689935	41.9065	1.79529e-05	10.3398	4.62485	6.86036	0.387783
1356	8114313	M	532	TRUE	FALSE	2011	Incubation	2011-05-24 02:13:43	2011-05-24 22:13:40	71997	22.8781	160.633	44	350	450	240	234	0.975	237	223	223	0.929167	0	0.0708333	LAND	1	2011-05-24 04:12:43	-1.98333	0.868199	38.7573	0	11.0001	9.16032	3.9209	0
1357	8114313	M	532	TRUE	FALSE	2011	Incubation	2011-05-25 02:29:11	2011-05-25 07:21:20	17529	20.3765	292.098	284	316	61	59	53	0.898305	56	45	45	0.762712	0	0.237288	LAND	1	2011-05-25 04:11:05	-1.69833	0.902773	65.3853	8.32776e-06	9.60229	4.44186	11.1671	0.17988
1358	8114313	M	532	FALSE	FALSE	2011	Incubation	2011-05-25 15:01:41	2011-05-25 15:35:23	2022	4.70715	243.333	106	901	12	7	0	0	1	0	0	0	0	1	NA	NA	2011-05-25 04:11:07	10.8428	-0.954458	34.1578	2.76853e-05	9.45549	4.43919	11.9157	0.598003
1360	8114313	M	532	TRUE	FALSE	2011	Incubation	2011-05-25 19:01:58	2011-05-25 22:19:18	11840	17.4607	136.925	108	902	93	40	31	0.775	35	26	26	0.65	0	0.35	LAND	1	2011-05-25 04:11:07	14.8475	-0.734767	43.3305	5.53706e-05	9.94715	3.13834	11.228	1.19601
1361	8114313	M	532	TRUE	FALSE	2011	Incubation	2011-05-26 03:08:36	2011-05-26 12:47:29	34733	24.9714	119.594	106	906	298	116	110	0.948276	113	95	95	0.818966	0	0.181034	LAND	1	2011-05-26 04:09:34	-1.01611	0.964826	25.21	0	9.89442	1.44128	9.9388	0
1363	8114313	M	532	TRUE	FALSE	2011	Incubation	2011-05-29 03:31:39	2011-05-29 10:42:15	25836	21.8258	601.682	588	638	44	87	80	0.91954	82	70	70	0.804598	0	0.195402	LAND	1	2011-05-29 04:05:14	-0.559722	0.989283	64.4984	1.95842e-06	10.6276	10.2354	2.47143	0.0423018
1364	8114313	M	532	TRUE	FALSE	2011	Incubation	2011-05-30 02:06:35	2011-05-30 07:35:25	19730	26.0084	598.206	587	652	34	66	60	0.909091	63	48	48	0.727273	0	0.272727	LAND	1	2011-05-30 04:03:53	-1.955	0.871856	54.1818	7.32289e-06	11.3539	7.19385	6.2682	0.158175
1365	8114313	M	532	TRUE	FALSE	2011	Incubation	2011-05-30 09:06:25	2011-05-30 15:27:13	22848	27.6897	601.026	587	664	39	77	49	0.636364	73	48	34	0.441558	0.181818	0.376623	MIX	0.708333	2011-05-30 04:03:53	5.04222	0.248126	63.5049	1.34254e-05	11.313	7.41742	6.26909	0.289988
1367	8114313	M	532	TRUE	FALSE	2011	Incubation	2011-05-31 01:41:04	2011-05-31 07:52:04	22260	20.6655	601.316	588	659	38	75	67	0.893333	70	58	58	0.773333	0	0.226667	LAND	1	2011-05-30 04:03:53	21.6197	0.812041	14.4056	0	12.9761	4.52928	-2.81079	0
1368	8114313	M	532	TRUE	FALSE	2011	Incubation	2011-06-01 01:22:39	2011-06-01 06:33:47	18668	20.6868	601.875	590	645	32	63	55	0.873016	58	46	46	0.730159	0	0.269841	LAND	1	2011-05-31 04:02:37	21.3339	0.766138	11.2025	0	14.1914	4.2443	1.32613	0
1371	8114313	M	532	TRUE	FALSE	2011	Incubation	2011-06-02 00:46:39	2011-06-03 07:54:49	112090	117.368	599.548	585	711	188	374	265	0.708556	368	282	240	0.641711	0.112299	0.245989	MIX	0.851064	2011-06-01 04:01:23	20.7544	0.66022	18.9984	0	11.1971	-3.54003	4.87146	0
1372	8114313	M	532	TRUE	FALSE	2011	Incubation	2011-06-03 15:39:58	2011-06-04 10:25:55	67557	67.2992	597.798	587	667	114	226	164	0.725664	221	161	137	0.606195	0.106195	0.287611	MIX	0.850932	2011-06-03 03:59:08	11.6806	-0.996505	21.4951	0	11.8892	-2.9283	1.07266	0
1373	8114313	M	532	TRUE	FALSE	2011	Incubation	2011-06-04 13:54:38	2011-06-04 16:57:03	10945	7.62604	607.263	589	694	19	37	0	0	32	29	0	0	0.783784	0.216216	SEA	0	2011-06-04 03:58:04	9.94278	-0.858438	1.75017	0	12.1504	2.44386	0.982962	0
1375	8114313	M	532	TRUE	FALSE	2011	Incubation	2011-06-05 02:18:52	2011-06-05 09:59:04	27612	21.0044	600.149	589	631	47	93	75	0.806452	88	74	66	0.709677	0.0860215	0.204301	MIX	0.891892	2011-06-05 03:57:07	-1.6375	0.909508	14.0145	0	12.8805	1.67581	-1.75481	0
1376	8114313	M	532	TRUE	FALSE	2011	Incubation	2011-06-05 12:41:33	2011-06-06 17:01:20	101987	25.2565	596.39	587	642	172	340	326	0.958824	336	323	316	0.929412	0.0205882	0.05	LAND	0.978328	2011-06-05 03:57:09	8.74	-0.657375	35.397	0	13.1441	-0.491537	-7.3948	0
1378	8114313	M	532	TRUE	FALSE	2011	Incubation	2011-06-07 01:27:13	2011-06-07 13:10:09	42176	23.4103	602.408	587	673	71	141	131	0.929078	138	120	118	0.836879	0.0141844	0.148936	LAND	0.983333	2011-06-06 03:56:11	21.5172	0.79609	18.1665	2.1749e-05	16.8832	8.31648	-6.89524	0.469777
1381	8114313	M	532	TRUE	FALSE	2011	Incubation	2011-06-08 01:44:27	2011-06-08 12:34:06	38979	22.3642	293.045	283	395	134	130	124	0.953846	127	115	115	0.884615	0	0.115385	LAND	1	2011-06-07 03:55:20	21.8186	0.841314	50.9122	0.000507255	15.2981	4.81922	-1.76751	10.9567
1383	8114313	M	532	TRUE	FALSE	2011	Incubation	2011-06-08 19:23:10	2011-06-08 20:17:39	3269	4.27223	417.3	284	904	10	11	0	0	4	4	0	0	0.363636	0.636364	SEA	0	2011-06-08 03:54:34	15.4767	-0.613596	24.749	0.000137949	15.7097	1.63905	-6.66842	2.97971
1384	8114313	M	532	TRUE	FALSE	2011	Incubation	2011-06-09 01:42:30	2011-06-09 17:42:34	57604	25.9635	296.964	281	847	195	193	174	0.901554	189	161	156	0.80829	0.0259067	0.165803	LAND	0.968944	2011-06-08 03:54:32	21.7994	0.838591	15.485	0	15.9824	1.93091	-8.8192	0
1386	8114313	M	532	TRUE	FALSE	2011	Chick_1	2011-06-14 01:44:01	2011-06-14 05:49:36	14735	21.6728	638.833	589	1399	24	50	42	0.84	45	34	34	0.68	0	0.32	LAND	1	2011-06-13 03:51:39	21.8728	0.848895	50.0452	1.60657e-05	15.5434	3.1867	4.92589	0.34702
1387	8114313	M	532	TRUE	FALSE	2011	Chick_1	2011-06-14 15:22:29	2011-06-14 19:23:02	14433	29.7578	601	587	637	25	49	0	0	48	32	0	0	0.653061	0.346939	SEA	0	2011-06-14 03:51:18	11.5197	-0.992106	87.9747	7.41574e-05	15.0531	2.16438	5.07941	1.6018
1388	8114313	M	532	TRUE	FALSE	2011	Chick_1	2011-06-14 19:33:20	2011-06-15 18:15:38	81738	22.6058	601.139	584	674	137	273	266	0.974359	269	256	256	0.937729	0	0.0622711	LAND	1	2011-06-14 03:51:17	15.7008	-0.566226	90.2095	7.91619e-05	15.1528	0.819327	6.09745	1.7099
1390	8114313	M	532	TRUE	FALSE	2011	Chick_1	2011-06-16 13:18:12	2011-06-16 16:40:20	12128	16.9771	606.476	586	665	21	41	1	0.0243902	37	24	0	0	0.585366	0.414634	SEA	0	2011-06-16 03:50:47	9.45694	-0.786441	31.3341	9.5644e-06	13.9922	-0.883615	0.441672	0.206591
1392	8114313	M	532	TRUE	FALSE	2011	Chick_1	2011-06-16 19:20:34	2011-06-17 18:26:58	83184	22.5767	598.436	586	724	140	278	259	0.931655	273	254	252	0.906475	0.00719424	0.0863309	LAND	0.992126	2011-06-16 03:50:46	15.4967	-0.609454	36.6963	1.91288e-05	14.5253	0.729627	-2.95954	0.413182
1393	8114313	M	532	TRUE	FALSE	2011	Chick_1	2011-06-18 01:49:49	2011-06-18 22:14:18	73469	22.6398	607.139	587	1466	122	245	237	0.967347	240	229	228	0.930612	0.00408163	0.0653061	LAND	0.995633	2011-06-17 03:50:37	21.9867	0.864275	41.6336	5.7172e-07	14.2251	5.68032	7.66698	0.0123491
1394	8114313	M	532	TRUE	FALSE	2011	Chick_1	2011-06-19 03:25:29	2011-06-19 23:58:24	73975	20.4431	601.403	586	654	124	247	237	0.959514	241	230	230	0.931174	0	0.0688259	LAND	1	2011-06-19 03:50:31	-0.417222	0.99404	72.6993	0.000331943	14.4499	4.03584	-2.96824	7.16997
1395	8114313	M	532	TRUE	FALSE	2011	Chick_1	2011-06-20 02:20:33	2011-06-20 04:51:40	9067	14.611	603.688	588	635	16	31	23	0.741935	26	18	18	0.580645	0	0.419355	LAND	1	2011-06-20 03:50:35	-1.50056	0.923824	59.9847	0.000195974	13.4801	2.13506	4.13614	4.23303
1396	8114313	M	532	TRUE	FALSE	2011	Chick_1	2011-06-21 01:38:09	2011-06-21 06:09:27	16278	18.9254	603.821	589	679	28	55	48	0.872727	52	38	38	0.690909	0	0.309091	LAND	1	2011-06-20 03:50:35	21.7928	0.837639	49.8901	0.000193777	13.9216	2.08919	10.3425	4.18559
1398	8114313	M	532	TRUE	FALSE	2011	Chick_1	2011-06-21 17:23:26	2011-06-21 19:13:22	6596	13.4118	598.917	591	648	12	22	0	0	19	12	0	0	0.545455	0.454545	SEA	0	2011-06-21 03:50:43	13.5453	-0.919279	44.7763	5.20296e-05	14.229	3.91822	9.31891	1.12384
1399	8114313	M	532	TRUE	FALSE	2011	Chick_1	2011-06-22 01:55:42	2011-06-22 07:57:00	21678	21.6657	601.784	586	675	37	73	64	0.876712	67	52	52	0.712329	0	0.287671	LAND	1	2011-06-21 03:50:43	22.0831	0.876692	32.697	0	14.8318	4.39766	7.41216	0
1400	8114313	M	532	TRUE	FALSE	2011	Chick_1	2011-06-22 12:19:57	2011-06-22 17:08:50	17333	15.7733	598.067	588	666	30	58	0	0	55	48	0	0	0.827586	0.172414	SEA	0	2011-06-22 03:50:55	8.48389	-0.60541	43.5143	0	15.0191	5.36602	4.95507	0
1401	8114313	M	532	TRUE	FALSE	2011	Chick_1	2011-06-23 02:27:44	2011-06-23 23:12:53	74709	21.6312	602.528	587	777	125	250	241	0.964	245	230	230	0.92	0	0.08	LAND	1	2011-06-23 03:51:12	-1.39111	0.934412	53.9899	1.27251e-05	15.6492	6.29076	1.94223	0.274863
1402	8114313	M	532	TRUE	FALSE	2011	Chick_1	2011-06-24 01:52:33	2011-06-24 07:00:50	18497	15.5527	303.032	283	594	63	62	56	0.903226	59	51	51	0.822581	0	0.177419	LAND	1	2011-06-23 03:51:12	22.0225	0.868956	35.9296	0	15.1332	6.49751	7.5214	0
1403	8114313	M	532	TRUE	FALSE	2011	Chick_1	2011-06-24 15:02:51	2011-06-24 18:52:04	13753	9.37254	319.511	287	625	45	46	0	0	41	38	0	0	0.826087	0.173913	SEA	0	2011-06-24 03:51:33	11.1883	-0.977508	45.6244	1.87185e-06	14.1196	4.42343	6.13791	0.040432
1404	8114313	M	532	TRUE	FALSE	2011	Chick_1	2011-06-25 01:21:13	2011-06-26 13:52:43	131490	29.2547	294.888	281	862	448	439	317	0.722096	434	399	298	0.678815	0.230068	0.0911162	MIX	0.746867	2011-06-24 03:51:33	21.4944	0.792467	54.6353	2.02791e-05	13.9918	3.48055	7.5006	0.438028
1411	8114313	M	532	TRUE	FALSE	2011	Chick_2	2011-07-04 02:09:56	2011-07-04 12:22:45	36769	21.5718	602.581	586	706	62	123	109	0.886179	118	104	102	0.829268	0.0162602	0.154472	LAND	0.980769	2011-07-04 03:58:46	-1.81389	0.88935	41.1702	1.92725e-05	16.6706	-5.10834	-2.59707	0.416287
1412	8114313	M	532	TRUE	FALSE	2011	Chick_2	2011-07-04 17:21:41	2011-07-04 19:01:15	5974	13.1062	596.909	588	619	11	20	0	0	16	10	0	0	0.5	0.5	SEA	0	2011-07-04 03:58:47	13.3817	-0.93529	42.5517	9.59462e-06	16.2827	-3.91582	-4.92699	0.207244
1414	8114313	M	532	TRUE	FALSE	2011	Chick_2	2011-07-05 10:23:02	2011-07-05 15:20:13	17831	16.983	419.523	15	1446	44	60	0	0	54	44	0	0	0.733333	0.266667	SEA	0	2011-07-05 03:59:50	6.38667	-0.101056	15.2938	0	16.0863	-2.90137	-2.77045	0
1415	8114313	M	532	TRUE	FALSE	2011	Chick_2	2011-07-05 17:16:05	2011-07-05 18:03:57	2872	6.94074	18.4795	15	289	171	10	0	0	7	5	0	0	0.5	0.5	SEA	0	2011-07-05 03:59:50	13.2708	-0.945163	12.4127	0	16.4525	-4.06337	-2.55543	0
1416	8114313	M	532	TRUE	FALSE	2011	Chick_2	2011-07-05 19:08:52	2011-07-05 22:28:01	11949	14.9022	15.9752	15	288	766	40	0	0	18	7	0	0	0.175	0.825	SEA	0	2011-07-05 03:59:50	15.1506	-0.678694	15.2634	0	16.8315	-3.93782	-2.21635	0
1420	8114313	M	532	TRUE	FALSE	2011	Chick_2	2011-07-07 18:16:51	2011-07-07 20:51:06	9255	14.4112	656.333	590	1393	15	31	0	0	28	17	0	0	0.548387	0.451613	SEA	0	2011-07-07 04:02:09	14.245	-0.832196	38.8197	0	17.9999	-0.504154	-1.05724	0
1424	8114313	M	532	TRUE	FALSE	2011	Chick_2	2011-07-08 19:41:24	2011-07-08 20:58:14	4610	16.3254	19.4216	15	595	268	16	0	0	12	1	0	0	0.0625	0.9375	SEA	0	2011-07-08 04:03:23	15.6336	-0.580644	30.8022	1.15559e-05	18.4374	2.985	-1.29858	0.249608
1426	8114313	M	532	TRUE	FALSE	2011	Chick_2	2011-07-09 20:25:22	2011-07-09 22:15:44	6622	12.1686	601.25	587	681	12	23	0	0	16	11	0	0	0.478261	0.521739	SEA	0	2011-07-09 04:04:40	16.345	-0.419848	39.6673	0	17.9584	1.5729	0.206008	0
1427	8114313	M	532	TRUE	FALSE	2011	Chick_2	2011-07-10 15:03:04	2011-07-10 16:33:43	5439	7.54916	610.8	588	669	10	19	0	0	11	8	0	0	0.421053	0.578947	SEA	0	2011-07-10 04:06:00	10.9511	-0.962534	34.7751	0	17.9426	2.94829	0.819523	0
1428	8114313	M	532	TRUE	FALSE	2011	Chick_2	2011-07-10 18:36:02	2011-07-10 20:38:39	7357	12.0246	611.538	589	686	13	25	0	0	21	14	0	0	0.56	0.44	SEA	0	2011-07-10 04:06:00	14.5006	-0.793265	39.4942	0	18.2145	0.982456	1.42816	0
1429	8114313	M	532	TRUE	FALSE	2011	Chick_2	2011-07-11 15:13:04	2011-07-11 17:40:15	8831	16.2557	17.2601	15	654	546	30	0	0	26	18	0	0	0.6	0.4	SEA	0	2011-07-11 04:07:22	11.095	-0.972064	75.8819	0	17.4849	-2.30826	1.13895	0
1431	8114313	M	532	TRUE	FALSE	2011	Chick_2	2011-07-12 15:33:05	2011-07-12 18:03:48	9043	12.5276	603.188	588	669	16	31	0	0	26	20	0	0	0.645161	0.354839	SEA	0	2011-07-12 04:08:48	11.4047	-0.987881	14.402	0	17.045	0.445462	8.10459	0
1436	8114313	M	532	TRUE	FALSE	2011	Chick_2	2011-07-16 01:44:24	2011-07-16 10:10:42	30378	23.6517	619.64	587	1401	50	102	94	0.921569	97	84	84	0.823529	0	0.176471	LAND	1	2011-07-15 04:13:19	21.5181	0.796222	38.0381	9.14745e-05	17.3055	7.77515	5.37638	1.97585
1437	8114313	M	532	TRUE	FALSE	2011	Chick_2	2011-07-16 18:13:16	2011-07-16 20:04:59	6703	12.0626	20.2216	15	695	361	23	0	0	18	7	0	0	0.304348	0.695652	SEA	0	2011-07-16 04:14:57	13.9719	-0.869674	36.7546	1.06032e-05	17.9567	3.66451	5.69256	0.229029
1439	8114313	M	532	TRUE	FALSE	2011	Chick_2	2011-07-18 02:55:55	2011-07-18 06:27:39	12704	25.0415	605	588	675	22	43	37	0.860465	40	17	17	0.395349	0	0.604651	LAND	1	2011-07-18 04:18:13	-1.37167	0.936213	89.9046	9.10928e-06	19.7812	7.6542	-5.73948	0.19676
1440	8114313	M	532	TRUE	FALSE	2011	Chick_2	2011-07-18 13:54:36	2011-07-18 20:08:58	22462	33.5401	606.789	585	722	38	75	0	0	72	49	0	0	0.653333	0.346667	SEA	0	2011-07-18 04:18:14	9.60611	-0.809956	68.6892	3.14518e-05	18.7548	6.64419	-1.45759	0.679359
1441	8114313	M	532	TRUE	FALSE	2011	Chick_2	2011-07-19 02:20:43	2011-07-19 07:32:24	18701	23.4129	603.469	588	651	32	63	55	0.873016	60	46	46	0.730159	0	0.269841	LAND	1	2011-07-19 04:19:56	-1.98694	0.867729	40.446	7.27016e-06	17.481	3.75345	1.8387	0.157035
1445	8114313	M	532	TRUE	FALSE	2011	Chick_2	2011-07-20 10:28:37	2011-07-20 14:51:54	15797	4.48593	607.556	514	711	27	53	0	0	5	5	0	0	0.0943396	0.90566	SEA	0	2011-07-20 04:21:41	6.11556	-0.0302478	40.0498	0	17.6728	0.144493	-4.7407	0
1518	8114313	M	532	FALSE	FALSE	2012	Pre_laying	2012-04-30 04:01:08	2012-04-30 09:03:20	18132	21.3066	346.436	109	922	55	61	50	0.819672	57	46	43	0.704918	0.0491803	0.245902	LAND	0.934783	2012-04-30 05:00:37	-0.991389	0.966507	75.1604	0	6.31996	-6.13268	-10.4184	0
1519	8114313	M	532	FALSE	FALSE	2012	Pre_laying	2012-04-30 12:40:10	2012-04-30 19:34:39	24869	21.2664	437.254	110	929	59	83	76	0.915663	81	68	68	0.819277	0	0.180723	LAND	1	2012-04-30 05:00:37	7.65917	-0.420838	52.055	0	6.6795	-4.17029	-7.20659	0
1521	8114313	M	532	FALSE	FALSE	2012	Pre_laying	2012-05-01 13:24:34	2012-05-01 17:24:07	14373	22.4142	472.677	110	969	31	48	38	0.791667	44	25	25	0.520833	0	0.479167	LAND	1	2012-05-01 04:58:14	8.43889	-0.595991	5.22852	0	5.95521	-5.99065	-4.31241	0
1522	8114313	M	532	FALSE	FALSE	2012	Pre_laying	2012-05-02 12:01:59	2012-05-02 17:32:39	19840	22.9142	400.32	108	718	50	67	60	0.895522	63	48	48	0.716418	0	0.283582	LAND	1	2012-05-02 04:55:52	7.10194	-0.284503	0.103876	0	6.14525	-0.11894	1.9808	0
1524	8114313	M	532	FALSE	FALSE	2012	Pre_laying	2012-05-03 03:58:18	2012-05-03 10:42:40	24262	22.9298	335.48	108	923	75	81	71	0.876543	75	65	64	0.790123	0.0123457	0.197531	LAND	0.984615	2012-05-03 04:53:31	-0.920278	0.971117	0.440128	0	7.2843	0.0198863	0.986276	0
1526	8114313	M	532	FALSE	FALSE	2012	Pre_laying	2012-05-03 14:41:26	2012-05-03 20:34:31	21185	22.3339	469.787	108	901	47	71	65	0.915493	69	55	55	0.774648	0	0.225352	LAND	1	2012-05-03 04:53:31	9.79861	-0.838472	1.87316	0	7.49243	-0.553696	-2.74746	0
1527	8114313	M	532	FALSE	FALSE	2012	Pre_laying	2012-05-04 10:05:57	2012-05-04 13:33:27	12450	18.8654	234.158	106	897	57	42	32	0.761905	36	24	24	0.571429	0	0.428571	LAND	1	2012-05-04 04:51:12	5.24583	0.19616	37.2965	0	6.97774	4.41218	-6.36632	0
1529	8114313	M	532	FALSE	FALSE	2012	Pre_laying	2012-05-04 19:11:19	2012-05-04 21:37:33	8774	22.464	678.733	591	1407	15	30	21	0.7	23	12	12	0.4	0	0.6	LAND	1	2012-05-04 04:51:12	14.3353	-0.81886	80.994	6.45921e-07	8.31177	5.82986	0.521979	0.0139519
1530	8114313	M	532	FALSE	FALSE	2012	Pre_laying	2012-05-05 04:29:34	2012-05-05 08:57:34	16080	21.705	607.5	158	930	28	54	46	0.851852	49	38	38	0.703704	0	0.296296	LAND	1	2012-05-05 04:48:54	-0.322222	0.996444	74.1277	7.17034e-07	8.43436	5.89361	5.06297	0.0154879
1531	8114313	M	532	FALSE	FALSE	2012	Pre_laying	2012-05-05 15:27:44	2012-05-05 17:26:29	7125	18.589	155.681	108	616	47	24	19	0.791667	21	9	9	0.375	0	0.625	LAND	1	2012-05-05 04:48:54	10.6472	-0.937939	26.6719	5.49273e-07	7.33299	4.97618	8.58943	0.0118643
1532	8114313	M	532	FALSE	FALSE	2012	Pre_laying	2012-05-06 04:25:10	2012-05-06 09:41:46	18996	23.1353	622.156	588	913	32	64	55	0.859375	57	45	45	0.703125	0	0.296875	LAND	1	2012-05-06 04:46:38	-0.357778	0.995617	18.1182	1.54295e-06	6.01245	-0.0763023	6.0516	0.0333278
1533	8114313	M	532	FALSE	FALSE	2012	Pre_laying	2012-05-06 10:42:22	2012-05-06 13:25:23	9781	18.3865	486.091	110	929	22	33	26	0.787879	29	21	20	0.606061	0.030303	0.363636	LAND	0.952381	2012-05-06 04:46:38	5.92889	0.0186158	38.5021	4.05565e-05	5.41722	-0.985599	2.75459	0.876021
1534	8114313	M	532	FALSE	FALSE	2012	Pre_laying	2012-05-06 15:11:47	2012-05-06 18:57:04	13517	18.8892	159.186	108	614	86	46	40	0.869565	42	32	32	0.695652	0	0.304348	LAND	1	2012-05-06 04:46:38	10.4192	-0.915575	48.9757	4.20995e-05	5.46753	-1.61852	1.85501	0.909349
1535	8114313	M	532	FALSE	FALSE	2012	Pre_laying	2012-05-07 07:08:19	2012-05-07 16:56:03	35264	21.2456	361.73	108	962	100	118	112	0.949153	115	105	105	0.889831	0	0.110169	LAND	1	2012-05-07 04:44:23	2.39889	0.809188	27.5402	0	5.87196	-0.575379	3.67148	0
1536	8114313	M	532	FALSE	FALSE	2012	Pre_laying	2012-05-08 08:50:28	2012-05-08 13:22:44	16336	21.7991	213.148	108	952	81	55	48	0.872727	52	40	38	0.690909	0.0363636	0.272727	LAND	0.95	2012-05-08 04:42:11	4.13806	0.46838	34.6225	0	6.50952	1.79167	1.96644	0
1537	8114313	M	532	FALSE	FALSE	2012	Pre_laying	2012-05-08 14:30:04	2012-05-08 16:48:51	8327	20.5532	515.889	108	959	18	28	20	0.714286	23	12	11	0.392857	0.0357143	0.571429	LAND	0.916667	2012-05-08 04:42:11	9.79806	-0.838393	28.8159	0	6.85525	3.19955	-0.71336	0
1538	8114313	M	532	FALSE	FALSE	2012	Pre_laying	2012-05-08 19:25:35	2012-05-08 21:41:58	8183	19.1005	232.167	107	917	36	28	21	0.75	24	15	14	0.5	0.0357143	0.464286	LAND	0.933333	2012-05-08 04:42:11	14.7233	-0.756425	49.5118	0	7.71929	5.4735	-3.04709	0
1539	8114313	M	532	FALSE	FALSE	2012	Pre_laying	2012-05-09 04:01:59	2012-05-09 07:59:25	14246	22.5318	561.704	142	920	27	48	42	0.875	45	32	32	0.666667	0	0.333333	LAND	1	2012-05-09 04:40:00	-0.633611	0.986274	48.4931	0	8.25716	7.22342	-4.24755	0
1540	8114313	M	532	FALSE	FALSE	2012	Pre_laying	2012-05-09 11:04:00	2012-05-09 17:42:51	23931	23.2742	388.79	107	620	62	80	75	0.9375	77	65	65	0.8125	0	0.1875	LAND	1	2012-05-09 04:40:00	6.4	-0.104528	72.8139	0	8.31776	9.77226	-4.12724	0
1541	8114313	M	532	FALSE	FALSE	2012	Pre_laying	2012-05-10 03:39:30	2012-05-10 07:17:51	13101	22.5285	636.364	602	899	22	44	36	0.818182	39	27	27	0.613636	0	0.386364	LAND	1	2012-05-10 04:37:50	-0.972222	0.967782	71.9361	7.92785e-05	10.59	8.88829	0.696641	1.71242
1543	8114313	M	532	FALSE	FALSE	2012	Pre_laying	2012-05-10 14:21:34	2012-05-10 18:23:10	14496	20.8685	444.576	109	904	33	49	42	0.857143	44	32	32	0.653061	0	0.346939	LAND	1	2012-05-10 04:37:51	9.72861	-0.828346	73.886	0.000203526	10.4171	7.81376	2.22724	4.39617
1544	8114313	M	532	FALSE	FALSE	2012	Pre_laying	2012-05-10 19:52:30	2012-05-10 21:38:09	6339	18.5943	658.909	588	909	11	22	14	0.636364	17	6	6	0.272727	0	0.727273	LAND	1	2012-05-10 04:37:51	15.2442	-0.660493	82.5229	0.000152525	11.379	9.45836	2.55999	3.29454
1545	8114313	M	532	FALSE	FALSE	2012	Pre_laying	2012-05-11 03:55:27	2012-05-11 07:21:23	12356	20.6132	631.095	587	907	21	42	33	0.785714	38	26	25	0.595238	0.0238095	0.380952	LAND	0.961538	2012-05-11 04:35:43	-0.671111	0.984605	90.3715	0.000261098	12.2356	11.5235	4.20335	5.63971
1546	8114313	M	532	FALSE	FALSE	2012	Pre_laying	2012-05-11 12:43:13	2012-05-11 14:48:42	7529	17.4062	277	110	620	28	26	19	0.730769	22	14	14	0.538462	0	0.461538	LAND	1	2012-05-11 04:35:43	8.125	-0.528068	73.0712	0.000145796	11.6729	8.20389	9.04821	3.14919
1547	8114313	M	532	FALSE	FALSE	2012	Pre_laying	2012-05-11 19:44:40	2012-05-11 22:37:00	10340	20.6614	554.316	192	629	19	35	26	0.742857	31	21	18	0.514286	0.0857143	0.4	MIX	0.857143	2012-05-11 04:35:43	15.1492	-0.678961	63.4985	6.3256e-05	11.0969	7.50438	11.4608	1.36633
1548	8114313	M	532	FALSE	FALSE	2012	Pre_laying	2012-05-12 03:40:10	2012-05-12 07:14:39	12869	22.5648	627.773	586	942	22	43	35	0.813953	39	26	26	0.604651	0	0.395349	LAND	1	2012-05-12 04:33:38	-0.891111	0.972911	47.7417	9.42046e-05	9.66886	6.54861	13.5188	2.03482
1549	8114313	M	532	FALSE	FALSE	2012	Pre_laying	2012-05-12 10:44:06	2012-05-12 19:27:24	31398	20.9967	260.677	107	926	124	105	97	0.92381	101	91	91	0.866667	0	0.133333	LAND	1	2012-05-12 04:33:38	6.17444	-0.0456536	55.7156	4.64614e-06	7.92949	4.70691	13.002	0.100357
1550	8114313	M	532	FALSE	TRUE	2012	Pre_laying	2012-05-13 04:03:02	2012-05-13 06:37:11	9249	17.1963	634.438	587	914	16	31	25	0.806452	28	22	22	0.709677	0	0.290323	LAND	1	2012-05-13 04:31:35	-0.475833	0.992251	86.9549	0.00028231	6.79808	-4.48012	3.23819	6.09789
1551	8114313	M	532	FALSE	TRUE	2012	Pre_laying	2012-05-13 11:37:31	2012-05-13 16:33:35	17764	23.3936	299	109	898	60	60	52	0.866667	55	42	42	0.7	0	0.3	LAND	1	2012-05-13 04:31:35	7.09889	-0.283736	70.0534	0.000178605	6.64865	-3.31318	2.35798	3.85787
1552	8114313	M	532	FALSE	TRUE	2012	Pre_laying	2012-05-14 04:28:08	2012-05-14 12:05:31	27443	20.9667	341.614	109	925	83	92	80	0.869565	88	74	70	0.76087	0.0434783	0.195652	LAND	0.945946	2012-05-14 04:29:33	-0.0236111	0.999981	31.0459	0	7.73997	6.02609	3.0671	0
1553	8114313	M	532	FALSE	TRUE	2012	Pre_laying	2012-05-14 16:38:00	2012-05-14 19:37:24	10764	21.0086	476.217	110	901	23	36	29	0.805556	32	19	19	0.527778	0	0.472222	LAND	1	2012-05-14 04:29:33	12.1408	-0.99932	46.9994	0	7.966	9.72544	2.4975	0
1556	8114313	M	532	FALSE	TRUE	2012	Pre_laying	2012-05-15 08:25:32	2012-05-15 10:57:23	9111	21.0214	232.977	109	950	43	31	24	0.774194	27	16	15	0.483871	0.0322581	0.483871	LAND	0.9375	2012-05-15 04:27:33	3.96639	0.507601	52.783	0	8.37024	6.70349	-2.4879	0
1557	8114313	M	532	FALSE	TRUE	2012	Pre_laying	2012-05-15 13:51:03	2012-05-15 17:10:33	11970	22.1583	487.16	110	971	25	40	35	0.875	38	24	24	0.6	0	0.4	LAND	1	2012-05-15 04:27:34	9.39139	-0.775725	54.3672	0	8.60577	5.57278	-4.323	0
1558	8114313	M	532	FALSE	TRUE	2012	Pre_laying	2012-05-16 03:57:48	2012-05-16 10:00:43	21775	20.9596	428.038	110	982	53	73	67	0.917808	70	57	57	0.780822	0	0.219178	LAND	1	2012-05-16 04:25:37	-0.463611	0.992643	60.5081	1.13573e-05	9.25952	3.74369	-6.13459	0.245319
1559	8114313	M	532	FALSE	TRUE	2012	Pre_laying	2012-05-16 12:49:56	2012-05-16 21:17:35	30459	22.3883	278.618	108	936	110	102	96	0.941176	99	89	89	0.872549	0	0.127451	LAND	1	2012-05-16 04:25:37	8.40528	-0.588903	70.456	2.30958e-05	8.50669	0.396032	-4.23332	0.49887
1560	8114313	M	532	FALSE	TRUE	2012	Pre_laying	2012-05-17 04:08:49	2012-05-17 10:02:57	21248	22.4376	323.087	111	1045	69	71	67	0.943662	69	57	57	0.802817	0	0.197183	LAND	1	2012-05-17 04:23:42	-0.248056	0.997892	55.0656	4.24287e-07	7.35764	0.119351	3.61946	0.0091646
1561	8114313	M	532	FALSE	TRUE	2012	Pre_laying	2012-05-17 12:54:13	2012-05-17 17:36:09	16916	22.6049	481.865	112	913	37	57	50	0.877193	54	41	41	0.719298	0	0.280702	LAND	1	2012-05-17 04:23:42	8.50861	-0.610548	28.836	0	5.48857	3.09464	8.75544	0
1562	8114313	M	532	FALSE	TRUE	2012	Pre_laying	2012-05-18 03:53:58	2012-05-18 18:54:33	54035	22.9948	352.218	108	911	156	181	174	0.961326	177	164	164	0.906077	0	0.0939227	LAND	1	2012-05-18 04:21:50	-0.464444	0.992617	17.2716	9.82292e-07	6.08553	5.89284	9.0084	0.0212175
1563	8114313	M	532	FALSE	TRUE	2012	Pre_laying	2012-05-19 14:53:29	2012-05-19 19:35:07	16898	21.7397	312.404	283	909	57	57	50	0.877193	52	36	36	0.631579	0	0.368421	LAND	1	2012-05-19 04:20:00	10.5581	-0.929589	30.999	0	9.18792	5.69781	-3.87623	0
1564	8114313	M	532	TRUE	TRUE	2012	Incubation	2012-05-20 15:39:44	2012-05-20 20:26:12	17188	21.8246	624.241	589	920	29	58	52	0.896552	55	42	42	0.724138	0	0.275862	LAND	1	2012-05-20 04:18:13	11.3586	-0.985935	45.7453	0	10.6388	4.04022	-2.22439	0
1565	8114313	M	532	TRUE	TRUE	2012	Incubation	2012-05-21 19:38:44	2012-05-21 22:04:37	8753	15.516	643.133	591	921	15	30	23	0.766667	25	16	16	0.533333	0	0.466667	LAND	1	2012-05-21 04:16:28	15.3711	-0.63518	35.1098	4.81198e-06	12.6323	-1.38251	-7.845	0.103939
1566	8114313	M	532	TRUE	TRUE	2012	Incubation	2012-05-22 03:22:29	2012-05-22 07:17:58	14129	22.4259	626.083	588	899	24	48	41	0.854167	44	32	32	0.666667	0	0.333333	LAND	1	2012-05-22 04:14:46	-0.871389	0.974091	21.5357	9.62395e-06	12.5714	-2.6263	-7.65316	0.207877
1567	8114313	M	532	TRUE	TRUE	2012	Incubation	2012-05-22 16:10:59	2012-05-22 22:45:39	23680	22.5389	614.7	586	908	40	79	72	0.911392	75	64	64	0.810127	0	0.189873	LAND	1	2012-05-22 04:14:47	11.9367	-0.999863	23.4105	0	11.641	-5.84387	-7.5866	0
1568	8114313	M	532	TRUE	TRUE	2012	Incubation	2012-05-23 08:51:09	2012-05-23 18:35:37	35068	20.8696	610.119	589	929	59	117	109	0.931624	113	100	100	0.854701	0	0.145299	LAND	1	2012-05-23 04:13:07	4.63389	0.350071	16.6352	0	10.4768	-6.93792	-6.85089	0
1569	8114313	M	532	TRUE	TRUE	2012	Incubation	2012-05-24 08:59:58	2012-05-24 15:26:44	23206	22.3424	618.564	586	918	39	78	70	0.897436	73	62	62	0.794872	0	0.205128	LAND	1	2012-05-24 04:11:31	4.8075	0.307149	8.27536	0	9.59545	-1.73101	-1.67761	0
1570	8114313	M	532	TRUE	TRUE	2012	Incubation	2012-05-25 07:51:47	2012-05-25 22:04:05	51138	29.2292	612.141	588	894	85	171	163	0.953216	167	147	146	0.853801	0.00584795	0.140351	LAND	0.993197	2012-05-25 04:09:56	3.6975	0.566946	30.2636	0	9.8479	0.993675	-1.29478	0
1571	8114313	M	532	TRUE	TRUE	2012	Incubation	2012-05-26 15:27:06	2012-05-26 23:33:23	29177	22.2246	614.367	589	927	49	98	89	0.908163	91	80	80	0.816327	0	0.183673	LAND	1	2012-05-26 04:08:27	11.3108	-0.983768	28.8104	0	10.5515	-3.81806	-1.56434	0
1572	8114313	M	532	TRUE	TRUE	2012	Incubation	2012-05-27 08:21:20	2012-05-27 22:26:59	50739	29.0561	614.679	585	929	84	170	162	0.952941	166	144	143	0.841176	0.00588235	0.152941	LAND	0.993056	2012-05-27 04:06:59	4.23917	0.444831	8.78684	0	9.59273	-3.09211	-0.705104	0
1573	8114313	M	532	TRUE	TRUE	2012	Incubation	2012-05-28 20:09:05	2012-05-29 08:25:19	44174	22.5261	609.095	586	900	74	148	139	0.939189	143	125	125	0.844595	0	0.155405	LAND	1	2012-05-28 04:05:35	16.0583	-0.486717	69.6293	3.47847e-05	12.0984	-0.581961	0.78599	0.751349
1574	8114313	M	532	TRUE	TRUE	2012	Incubation	2012-05-29 19:33:34	2012-05-30 00:02:19	16125	22.496	631.815	589	1036	27	54	41	0.759259	50	34	34	0.62963	0	0.37037	LAND	1	2012-05-29 04:04:14	15.4889	-0.611067	48.8365	4.98094e-05	9.01615	-6.64102	-1.52035	1.07588
1575	8114313	M	532	TRUE	TRUE	2012	Incubation	2012-05-30 10:38:32	2012-05-30 20:15:59	34647	22.2882	612.948	585	904	58	116	107	0.922414	110	96	96	0.827586	0	0.172414	LAND	1	2012-05-30 04:02:57	6.59306	-0.154639	19.938	0	9.3301	-3.00061	4.65828	0
1576	8114313	M	532	TRUE	TRUE	2012	Incubation	2012-05-31 09:27:24	2012-05-31 21:36:39	43755	23.1035	611.945	584	925	73	146	140	0.958904	142	131	131	0.89726	0	0.10274	LAND	1	2012-05-31 04:01:42	5.42833	0.149104	54.7396	3.61337e-05	10.6039	3.26787	3.39926	0.780489
1577	8114313	M	532	TRUE	TRUE	2012	Incubation	2012-06-01 02:26:03	2012-06-01 07:02:27	16584	22.4556	624.179	588	904	28	56	48	0.857143	51	41	41	0.732143	0	0.267857	LAND	1	2012-06-01 04:00:32	-1.57472	0.916217	66.0919	1.00326e-07	10.6934	4.97914	2.84324	0.00216704
1578	8114313	M	532	TRUE	TRUE	2012	Incubation	2012-06-01 13:05:20	2012-06-02 10:31:54	77194	25.527	605.488	587	942	129	258	250	0.968992	254	228	228	0.883721	0	0.116279	LAND	1	2012-06-01 04:00:32	9.08	-0.72176	72.1233	9.36375e-07	9.88151	0.928051	1.15916	0.0202257
1579	8114313	M	532	TRUE	TRUE	2012	Incubation	2012-06-03 09:27:52	2012-06-04 06:33:46	75954	26.9237	605.094	587	901	127	254	247	0.972441	250	233	233	0.917323	0	0.0826772	LAND	1	2012-06-03 03:58:21	5.49194	0.132617	82.9537	0.000241636	10.4119	4.38912	13.4023	5.21933
1580	8114313	M	532	TRUE	TRUE	2012	Incubation	2012-06-04 13:26:00	2012-06-05 06:48:35	62555	23.5401	604.295	586	900	105	209	201	0.961722	203	190	190	0.909091	0	0.0909091	LAND	1	2012-06-04 03:57:22	9.47722	-0.789709	38.9123	2.19398e-05	10.4417	6.09206	4.79046	0.473899
1581	8114313	M	532	TRUE	TRUE	2012	Incubation	2012-06-05 12:52:39	2012-06-05 21:00:34	29275	24.1751	616.061	588	955	49	98	92	0.938776	96	74	74	0.755102	0	0.244898	LAND	1	2012-06-05 03:56:24	8.9375	-0.695443	56.9359	5.17048e-06	10.5829	4.06982	4.2928	0.111682
1582	8114313	M	532	TRUE	TRUE	2012	Incubation	2012-06-06 01:33:36	2012-06-06 06:18:34	17098	436.978	621.552	587	927	29	57	49	0.859649	55	41	41	0.719298	0	0.280702	LAND	1	2012-06-05 03:56:26	21.6194	0.811999	49.6054	1.42227e-07	10.4889	3.81386	6.14948	0.0030721
1583	8114313	M	532	TRUE	TRUE	2012	Incubation	2012-06-06 14:39:34	2012-06-06 16:55:44	8170	11.2076	647.714	588	898	14	28	0	0	22	16	0	0	0.571429	0.428571	SEA	0	2012-06-06 03:55:33	10.7336	-0.945542	38.7443	0	9.98138	2.19796	5.10529	0
1584	8114313	M	532	TRUE	TRUE	2012	Incubation	2012-06-06 18:26:07	2012-06-06 22:20:57	14090	13.7348	615.625	585	973	24	47	0	0	43	35	0	0	0.744681	0.255319	SEA	0	2012-06-06 03:55:34	14.5092	-0.79189	47.8778	0	10.4401	2.26189	2.81276	0
1585	8114313	M	532	TRUE	TRUE	2012	Incubation	2012-06-07 08:08:41	2012-06-08 05:40:24	77503	55.5774	607.775	587	900	129	259	237	0.915058	257	208	208	0.803089	0	0.196911	LAND	1	2012-06-07 03:54:46	4.23194	0.446523	77.5205	0	10.2559	1.99384	0.126954	0
1586	8114313	M	532	TRUE	TRUE	2012	Incubation	2012-06-08 14:44:51	2012-06-08 16:32:10	6439	7.49457	667.818	593	917	11	22	0	0	17	14	0	0	0.636364	0.363636	SEA	0	2012-06-08 03:54:02	10.8469	-0.954782	49.0781	0	10.8811	2.28456	-4.24254	0
1588	8114313	M	532	TRUE	TRUE	2012	Incubation	2012-06-09 02:31:28	2012-06-09 07:08:52	16644	19.2757	626.964	589	913	28	56	48	0.857143	51	39	39	0.696429	0	0.303571	LAND	1	2012-06-09 03:53:22	-1.365	0.936825	58.0263	1.39183e-05	11.9935	3.7407	-0.212919	0.300634
1590	8114313	M	532	TRUE	TRUE	2012	Incubation	2012-06-09 16:41:56	2012-06-10 07:20:06	52690	19.6561	608.886	588	904	88	176	170	0.965909	174	161	161	0.914773	0	0.0852273	LAND	1	2012-06-09 03:53:20	12.81	-0.9776	32.6276	0	11.6325	2.13108	4.11183	0
1591	8114313	M	532	TRUE	TRUE	2012	Chick_1	2012-06-10 14:46:05	2012-06-11 14:53:26	86841	19.6152	603.062	585	654	145	290	274	0.944828	287	267	263	0.906897	0.0137931	0.0793103	LAND	0.985019	2012-06-10 03:52:44	10.8892	-0.95801	40.0924	3.07299e-06	11.6046	4.76499	1.68867	0.0663767
1592	8114313	M	532	TRUE	TRUE	2012	Chick_1	2012-06-12 01:09:38	2012-06-12 12:15:33	39955	25.7408	609.701	585	931	67	134	125	0.932836	130	120	118	0.880597	0.0149254	0.104478	LAND	0.983333	2012-06-11 03:52:14	21.29	0.758703	23.3887	0	11.1691	0.529613	1.37137	0
1593	8114313	M	532	TRUE	TRUE	2012	Chick_1	2012-06-13 12:58:45	2012-06-13 16:04:36	11151	11.7984	524.739	112	949	23	38	15	0.394737	34	25	14	0.368421	0.289474	0.342105	MIX	0.56	2012-06-13 03:51:24	9.1225	-0.729417	26.3066	0	12.0825	-0.498994	-0.198405	0
1594	8114313	M	532	TRUE	TRUE	2012	Chick_1	2012-06-14 01:52:31	2012-06-14 10:23:27	30656	17.4843	444.394	108	965	71	103	94	0.912621	98	87	87	0.84466	0	0.15534	LAND	1	2012-06-13 03:51:24	22.0186	0.868451	14.4016	0	12.7597	1.64131	3.02382	0
1596	8114313	M	532	TRUE	TRUE	2012	Chick_1	2012-06-15 01:45:40	2012-06-15 11:30:06	35066	26.9663	444.259	109	919	81	117	84	0.717949	115	96	74	0.632479	0.188034	0.179487	MIX	0.770833	2012-06-14 03:51:05	21.9097	0.853967	27.4477	0	12.4437	2.64685	4.1184	0
1598	8114313	M	532	TRUE	TRUE	2012	Chick_1	2012-06-16 08:03:41	2012-06-16 15:33:35	26994	23.1096	328.106	110	1190	85	90	77	0.855556	85	64	64	0.711111	0	0.288889	LAND	1	2012-06-16 03:50:40	4.21694	0.450034	39.7061	2.40185e-05	12.6475	6.63062	-1.88535	0.5188
1599	8114313	M	532	TRUE	TRUE	2012	Chick_1	2012-06-16 20:05:12	2012-06-17 13:09:28	61456	26.5677	399.769	107	908	156	205	185	0.902439	201	176	176	0.858537	0	0.141463	LAND	1	2012-06-16 03:50:40	16.2422	-0.444114	64.8242	0.000103772	14.0737	6.8103	-0.877176	2.24148
1600	8114313	M	532	TRUE	TRUE	2012	Chick_1	2012-06-18 01:49:32	2012-06-18 06:19:46	16214	20.5575	658.154	589	1459	26	55	48	0.872727	52	40	40	0.727273	0	0.272727	LAND	1	2012-06-17 03:50:34	21.9828	0.863762	28.1283	0	14.0214	5.32576	7.11858	0
1601	8114313	M	532	TRUE	TRUE	2012	Chick_1	2012-06-18 17:10:31	2012-06-18 19:42:33	9122	23.3251	490.211	108	905	19	31	0	0	27	13	0	0	0.419355	0.580645	SEA	0	2012-06-18 03:50:32	13.3331	-0.939717	47.1686	0	14.0276	5.14248	2.16497	0
1602	8114313	M	532	TRUE	TRUE	2012	Chick_1	2012-06-18 23:40:28	2012-06-19 07:59:04	29916	20.0586	541.456	127	947	57	100	92	0.92	96	82	81	0.81	0.01	0.18	LAND	0.987805	2012-06-18 03:50:32	19.8322	0.461491	46.22	0	14.543	5.78316	-0.0119668	0
1603	8114313	M	532	TRUE	TRUE	2012	Chick_1	2012-06-19 19:17:47	2012-06-19 21:16:27	7120	23.4241	669.25	595	996	12	24	0	0	18	4	0	0	0.166667	0.833333	SEA	0	2012-06-19 03:50:35	15.4533	-0.618408	30.4752	1.06944e-06	13.8554	1.53809	9.23715	0.0230998
1604	8114313	M	532	TRUE	TRUE	2012	Chick_1	2012-06-20 01:22:23	2012-06-20 08:37:35	26112	22.0396	574.745	112	901	47	88	81	0.920455	84	74	74	0.840909	0	0.159091	LAND	1	2012-06-19 03:50:35	21.53	0.79811	16.5846	0	13.824	1.20272	6.04836	0
1605	8114313	M	532	TRUE	TRUE	2012	Chick_1	2012-06-20 19:12:58	2012-06-20 22:18:17	11119	41.1978	598.684	256	897	19	38	0	0	35	8	0	0	0.210526	0.789474	SEA	0	2012-06-20 03:50:42	15.3711	-0.63518	2.54048	0	13.7583	-0.237249	0.897871	0
1607	8114313	M	532	TRUE	TRUE	2012	Chick_1	2012-06-22 11:20:36	2012-06-22 14:32:06	11490	16.6917	432.63	109	925	27	39	1	0.025641	36	25	1	0.025641	0.615385	0.358974	SEA	0.04	2012-06-22 03:51:09	7.49083	-0.380465	18.1918	0	14.0914	-3.42828	-9.40469	0
1608	8114313	M	532	TRUE	TRUE	2012	Chick_1	2012-06-22 17:09:29	2012-06-23 00:12:27	25378	21.7737	405.635	108	979	63	85	72	0.847059	82	63	63	0.741176	0	0.258824	LAND	1	2012-06-22 03:51:09	13.3056	-0.942155	23.5491	0	14.0783	-3.34348	-8.56724	0
1609	8114313	M	532	TRUE	TRUE	2012	Chick_1	2012-06-23 04:14:16	2012-06-23 08:43:40	16164	14.5741	632.444	586	929	27	54	47	0.87037	51	44	44	0.814815	0	0.185185	LAND	1	2012-06-23 03:51:29	0.379722	0.995063	51.5716	1.76372e-07	14.2595	-1.36863	-1.77264	0.00380963
1611	8114313	M	532	TRUE	TRUE	2012	Chick_1	2012-06-23 17:53:10	2012-06-24 07:30:03	49013	49.7328	375.617	107	944	133	164	127	0.77439	161	119	118	0.719512	0.00609756	0.27439	LAND	0.991597	2012-06-23 03:51:29	14.0281	-0.86233	70.0282	7.10985e-07	13.8136	-0.573401	3.3915	0.0153573
1612	8114313	M	532	TRUE	TRUE	2012	Chick_1	2012-06-24 17:14:00	2012-06-24 18:28:56	4496	5.251	173.074	109	972	27	15	0	0	10	10	0	0	0.666667	0.333333	SEA	0	2012-06-24 03:51:53	13.3686	-0.936494	47.6392	5.93796e-06	13.9928	3.89551	2.29717	0.12826
1613	8114313	M	532	TRUE	TRUE	2012	Chick_1	2012-06-24 20:34:46	2012-06-25 11:37:11	54145	22.6714	524.2	109	1414	105	181	172	0.950276	176	163	162	0.895028	0.00552486	0.0994475	LAND	0.993865	2012-06-24 03:51:53	16.7147	-0.330171	56.1013	0.000181855	14.3658	5.5247	-1.87387	3.92806
1614	8114313	M	532	TRUE	TRUE	2012	Chick_1	2012-06-25 18:01:57	2012-06-27 07:49:07	136030	22.5303	378.572	107	659	360	454	447	0.984581	450	435	435	0.95815	0	0.0418502	LAND	1	2012-06-25 03:52:21	14.16	-0.844328	84.275	0.000890196	13.0152	5.70639	6.35412	19.2282
1616	8114313	M	532	TRUE	TRUE	2012	Chick_1	2012-06-28 12:24:46	2012-06-28 20:11:41	28015	7.81007	466.377	110	660	61	94	0	0	91	87	0	0	0.925532	0.0744681	SEA	0	2012-06-28 03:54:11	8.50972	-0.610779	17.4998	0	13.5733	-0.19546	1.71536	0
1618	8114313	M	532	TRUE	TRUE	2012	Chick_1	2012-06-29 11:12:53	2012-06-29 14:51:50	13137	12.1967	473.214	109	897	28	44	0	0	39	34	0	0	0.772727	0.227273	SEA	0	2012-06-29 03:54:55	7.29944	-0.33367	2.74458	0	13.5306	4.07031	-1.63576	0
1623	8114313	M	532	TRUE	TRUE	2012	Chick_1	2012-07-01 01:22:08	2012-07-01 06:28:52	18404	21.7011	622.548	586	899	31	62	52	0.83871	57	46	46	0.741935	0	0.258065	LAND	1	2012-06-30 03:55:44	21.44	0.783693	31.1387	0	15.8979	1.39078	2.81183	0
1624	8114313	M	532	TRUE	TRUE	2012	Chick_2	2012-07-01 15:09:34	2012-07-01 18:08:13	10719	15.3319	485.208	110	926	24	36	0	0	32	23	0	0	0.638889	0.361111	SEA	0	2012-07-01 03:56:37	11.2158	-0.979001	57.7086	9.25762e-05	15.9274	4.62659	-0.0487412	1.99965
1625	8114313	M	532	TRUE	TRUE	2012	Chick_2	2012-07-02 02:14:45	2012-07-02 07:19:31	18286	23.5074	620.194	588	940	31	61	54	0.885246	58	42	42	0.688525	0	0.311475	LAND	1	2012-07-02 03:57:33	-1.71333	0.901077	39.0875	1.83427e-06	15.7289	2.72738	6.77604	0.0396202
1629	8114313	M	532	TRUE	TRUE	2012	Chick_2	2012-07-03 02:23:06	2012-07-03 05:55:13	12727	21.6199	569.042	193	989	24	43	34	0.790698	38	27	26	0.604651	0.0232558	0.372093	LAND	0.962963	2012-07-03 03:58:31	-1.59028	0.914578	31.2835	0	14.9289	2.90614	2.23553	0
1631	8114313	M	532	FALSE	TRUE	2012	Chick_2	2012-07-04 02:04:36	2012-07-04 07:02:05	17849	68.1678	626.567	587	972	30	60	0	0	57	0	0	0	0	1	NA	NA	2012-07-04 03:59:36	-1.91667	0.876727	36.48	0	15.0782	-1.42507	-3.5974	0
1632	8114313	M	532	TRUE	TRUE	2012	Chick_2	2012-07-04 13:23:25	2012-07-04 17:41:03	15458	17.7772	459.824	109	900	34	52	21	0.403846	46	29	19	0.365385	0.192308	0.442308	MIX	0.655172	2012-07-04 03:59:35	9.39722	-0.776688	23.037	0	15.186	-2.73593	-5.22292	0
1633	8114313	M	532	TRUE	TRUE	2012	Chick_2	2012-07-05 11:23:58	2012-07-07 04:32:26	148108	59.7026	352.23	107	1485	421	494	0	0	491	424	0	0	0.8583	0.1417	SEA	0	2012-07-05 04:00:42	7.38778	-0.355379	49.1194	0	15.3704	-2.94814	-4.53091	0
1634	8114313	M	532	TRUE	TRUE	2012	Chick_2	2012-07-07 16:35:24	2012-07-08 03:02:53	37649	59.752	317.899	106	629	119	126	6	0.047619	122	68	5	0.0396825	0.5	0.460317	SEA	0.0735294	2012-07-07 04:03:05	12.5386	-0.990075	56.247	0.000291494	16.6999	0.950801	-1.12191	6.29626
1635	8114313	M	532	TRUE	TRUE	2012	Chick_2	2012-07-08 16:09:15	2012-07-08 18:05:38	6983	20.5276	571	108	1404	14	24	0	0	21	6	0	0	0.25	0.75	SEA	0	2012-07-08 04:04:21	12.0817	-0.999771	47.827	0	16.7384	1.43026	4.1702	0
1636	8114313	M	532	TRUE	TRUE	2012	Chick_2	2012-07-09 01:45:10	2012-07-09 06:24:07	16737	23.4804	630.214	591	920	28	56	48	0.857143	50	37	37	0.660714	0	0.339286	LAND	1	2012-07-08 04:04:21	21.6803	0.821191	13.9077	0	16.8885	4.8389	4.31721	0
1638	8114313	M	532	TRUE	TRUE	2012	Chick_2	2012-07-10 14:58:00	2012-07-10 19:15:26	15446	21.7715	347.156	108	1754	45	52	0	0	49	40	0	0	0.769231	0.230769	SEA	0	2012-07-10 04:07:03	10.8492	-0.954955	51.6824	0.000159569	16.1953	8.7404	5.34316	3.44669
1639	8114313	M	532	TRUE	TRUE	2012	Chick_2	2012-07-11 12:04:06	2012-07-11 22:28:57	37491	49.7296	409.413	106	1402	92	125	0	0	122	82	0	0	0.656	0.344	SEA	0	2012-07-11 04:08:28	7.92722	-0.48341	55.507	0.000250091	16.6762	5.06919	2.33868	5.40197
1643	8114313	M	532	TRUE	TRUE	2012	Chick_2	2012-07-14 16:24:50	2012-07-15 07:44:57	55207	50.9464	463.785	108	947	121	185	142	0.767568	181	129	117	0.632432	0.0648649	0.302703	LAND	0.906977	2012-07-14 04:12:58	12.1978	-0.99866	54.6257	0.000134508	15.612	7.0008	-1.8917	2.90537
1645	8114313	M	532	TRUE	TRUE	2012	Chick_2	2012-07-15 17:04:21	2012-07-15 19:01:56	7055	14.4384	470	112	1667	17	24	0	0	18	10	0	0	0.416667	0.583333	SEA	0	2012-07-15 04:14:33	12.83	-0.976485	62.2625	0.000271397	15.4812	2.78477	11.4333	5.86219
1646	8114313	M	532	TRUE	TRUE	2012	Chick_2	2012-07-16 16:40:09	2012-07-16 19:50:21	11412	19.6522	475.077	108	991	26	39	0	0	34	18	0	0	0.461538	0.538462	SEA	0	2012-07-16 04:16:11	12.3994	-0.994537	37.0474	0.000138625	15.3377	3.57381	12.5415	2.9943
1648	8114313	M	532	TRUE	TRUE	2012	Chick_2	2012-07-17 14:53:23	2012-07-17 19:07:13	15230	28.0383	481.562	110	899	32	51	0	0	48	33	0	0	0.647059	0.352941	SEA	0	2012-07-17 04:17:51	10.5922	-0.932849	33.6668	0.000118271	15.4017	2.00567	7.27054	2.55465
1649	8114313	M	532	TRUE	TRUE	2012	Chick_2	2012-07-18 14:05:12	2012-07-18 22:45:25	31213	59.2119	448.786	108	906	70	105	28	0.266667	99	53	27	0.257143	0.247619	0.495238	MIX	0.509434	2012-07-18 04:19:32	9.76111	-0.833082	50.7266	0.000298792	15.5534	1.49253	6.16079	6.45391
1650	8114313	M	532	TRUE	TRUE	2012	Chick_2	2012-07-19 14:13:06	2012-07-19 22:46:08	30782	62.3007	269.2	109	663	115	103	10	0.0970874	98	50	6	0.0582524	0.427184	0.514563	MIX	0.12	2012-07-19 04:21:16	9.86389	-0.847663	51.888	0.000149558	15.3913	3.58976	-1.1144	3.23044
1652	8114313	M	532	TRUE	TRUE	2012	Chick_2	2012-07-20 17:27:11	2012-07-20 18:27:13	3602	16.2547	171.636	108	611	22	13	0	0	10	2	0	0	0.153846	0.846154	SEA	0	2012-07-20 04:23:00	13.0697	-0.961041	55.0407	0.000194116	15.443	-0.104207	3.66526	4.19291
499	8114314	F	527	TRUE	FALSE	2011	Incubation	2011-05-29 03:08:05	2011-05-29 06:52:53	13488	19.7933	14.1604	10	1370	1016	45	35	0.777778	37	26	26	0.577778	0	0.422222	LAND	1	2011-05-29 04:05:16	-0.953056	0.969034	64.4984	1.95842e-06	10.6276	10.2354	2.47143	0.0423018
500	8114314	F	527	TRUE	FALSE	2011	Incubation	2011-05-30 03:05:09	2011-05-30 05:06:55	7306	16.2949	12.8636	10	901	638	25	18	0.72	22	13	13	0.52	0	0.48	LAND	1	2011-05-30 04:03:54	-0.979167	0.967323	54.1818	7.32289e-06	11.3539	7.19385	6.2682	0.158175
505	8114314	F	527	TRUE	FALSE	2011	Incubation	2011-06-08 08:29:06	2011-06-08 20:02:27	41601	42.5872	301.404	282	945	141	139	0	0	133	83	0	0	0.597122	0.402878	SEA	0	2011-06-08 03:54:35	4.57528	0.364403	44.8276	0.000171201	14.7159	3.33602	-2.08522	3.69795
506	8114314	F	527	TRUE	FALSE	2011	Incubation	2011-06-09 04:07:46	2011-06-09 09:48:33	20447	32.8615	323.379	280	915	66	69	0	0	65	45	0	0	0.652174	0.347826	SEA	0	2011-06-09 03:53:52	0.231667	0.998161	15.485	0	15.9824	1.93091	-8.8192	0
507	8114314	F	527	TRUE	FALSE	2011	Chick_1	2011-06-10 02:18:11	2011-06-10 07:04:52	17201	20.9823	312.121	283	902	58	58	0	0	47	32	0	0	0.551724	0.448276	SEA	0	2011-06-10 03:53:13	-1.58389	0.915253	32.1619	0.000175945	14.6891	-1.37859	-0.873115	3.80041
508	8114314	F	527	TRUE	FALSE	2011	Chick_1	2011-06-10 08:21:01	2011-06-10 18:23:30	36149	44.8052	304.016	280	941	122	121	32	0.264463	117	85	32	0.264463	0.438017	0.297521	MIX	0.376471	2011-06-10 03:53:16	4.4625	0.391735	37.4531	0.000230445	14.2974	-1.98381	0.23973	4.97762
509	8114314	F	527	TRUE	FALSE	2011	Chick_1	2011-06-11 07:56:50	2011-06-11 18:45:17	38907	55.8584	308.527	283	939	129	130	18	0.138462	127	91	14	0.107692	0.592308	0.3	MIX	0.153846	2011-06-11 03:52:38	4.07	0.484046	77.9274	3.46336e-06	14.44	-2.08387	2.60164	0.0748085
510	8114314	F	527	TRUE	FALSE	2011	Chick_1	2011-06-13 11:33:07	2011-06-13 15:50:42	15455	26.8218	644.52	589	1417	25	52	0	0	47	35	0	0	0.673077	0.326923	SEA	0	2011-06-13 03:51:42	7.69028	-0.428212	13.2559	0	13.9334	-0.229062	9.81367	0
511	8114314	F	527	FALSE	FALSE	2011	Chick_1	2011-06-14 03:24:48	2011-06-14 04:56:59	5531	3.02793	612.3	592	663	10	19	0	0	0	0	0	0	0	1	NA	NA	2011-06-14 03:51:19	-0.441944	0.993314	50.0452	1.60657e-05	15.5434	3.1867	4.92589	0.34702
517	8114314	F	527	TRUE	FALSE	2011	Chick_1	2011-06-20 11:50:16	2011-06-20 14:30:39	9623	11.5178	681.933	592	1434	15	33	0	0	28	24	0	0	0.727273	0.272727	SEA	0	2011-06-20 03:50:37	7.99417	-0.498677	59.2157	0.000189738	13.3244	1.33967	6.03153	4.09834
518	8114314	F	527	TRUE	FALSE	2011	Chick_1	2011-06-20 19:30:03	2011-06-21 07:12:08	42125	26.354	602.07	586	738	71	141	133	0.943262	138	122	120	0.851064	0.0141844	0.134752	LAND	0.983607	2011-06-20 03:50:36	15.6575	-0.575541	48.8685	0.000208466	14.2249	0.935215	9.72665	4.50286
520	8114314	F	527	TRUE	FALSE	2011	Chick_1	2011-06-21 12:10:48	2011-06-21 15:25:18	11670	18.6036	613.95	588	715	20	39	0	0	36	25	0	0	0.641026	0.358974	SEA	0	2011-06-21 03:50:45	8.33417	-0.573755	44.7763	5.20296e-05	14.229	3.91822	9.31891	1.12384
540	8114314	F	527	FALSE	FALSE	2011	Chick_2	2011-07-11 00:11:58	2011-07-11 06:56:23	24265	3.05933	606.488	585	661	41	81	0	0	0	0	0	0	0	1	NA	NA	2011-07-10 04:06:02	20.0989	0.522251	40.1808	0	18.1591	-0.51758	2.05192	0
541	8114314	F	527	TRUE	FALSE	2011	Chick_2	2011-07-11 08:55:14	2011-07-11 16:20:39	26725	13.7507	606.956	588	698	45	90	0	0	76	67	0	0	0.744444	0.255556	SEA	0	2011-07-11 04:07:23	4.7975	0.309639	59.819	0	17.5734	-1.07585	1.44635	0
542	8114314	F	527	TRUE	FALSE	2011	Chick_2	2011-07-11 19:41:09	2011-07-11 22:25:08	9839	9.19403	651.938	590	1392	16	33	0	0	23	19	0	0	0.575758	0.424242	SEA	0	2011-07-11 04:07:23	15.5628	-0.595641	80.2783	0	17.8163	-2.88356	2.48887	0
543	8114314	F	527	TRUE	FALSE	2011	Chick_2	2011-07-12 11:47:32	2011-07-12 18:54:31	25619	20.9303	655.325	588	1434	40	86	0	0	77	64	0	0	0.744186	0.255814	SEA	0	2011-07-12 04:08:49	7.64528	-0.417537	38.9861	0	17.1001	-0.756322	7.59242	0
546	8114314	F	527	TRUE	FALSE	2011	Chick_2	2011-07-15 14:01:49	2011-07-15 21:59:33	28664	19.5479	624.213	586	1524	47	96	0	0	76	66	0	0	0.6875	0.3125	SEA	0	2011-07-15 04:13:21	9.80778	-0.839778	40.9025	8.44295e-07	16.9094	7.26418	1.79619	0.0182368
604	8114314	F	527	FALSE	TRUE	2012	Pre_laying	2012-05-01 13:45:08	2012-05-01 18:39:00	17632	20.4991	607.8	587	957	30	59	48	0.813559	53	38	38	0.644068	0	0.355932	LAND	1	2012-05-01 04:58:16	8.78111	-0.665448	5.22852	0	5.95521	-5.99065	-4.31241	0
605	8114314	F	527	FALSE	TRUE	2012	Pre_laying	2012-05-01 20:55:13	2012-05-02 09:47:29	46336	14.451	247.288	107	919	191	155	0	0	60	53	0	0	0.341935	0.658065	SEA	0	2012-05-01 04:58:15	15.9494	-0.511418	3.00371	0	5.90229	-3.87143	-3.6771	0
612	8114314	F	527	FALSE	TRUE	2012	Pre_laying	2012-05-03 01:18:59	2012-05-03 10:01:06	31327	15.7201	203.414	108	671	157	105	62	0.590476	67	60	59	0.561905	0.00952381	0.428571	LAND	0.983333	2012-05-02 04:55:55	20.3844	0.584486	0.440128	0	7.2843	0.0198863	0.986276	0
615	8114314	F	527	FALSE	TRUE	2012	Pre_laying	2012-05-03 15:30:10	2012-05-05 03:35:43	129933	22.6508	198.641	108	898	655	434	349	0.804147	355	336	332	0.764977	0.00921659	0.225806	LAND	0.988095	2012-05-03 04:53:32	10.6106	-0.934567	1.87316	0	7.49243	-0.553696	-2.74746	0
618	8114314	F	527	FALSE	TRUE	2012	Pre_laying	2012-05-05 06:01:04	2012-05-05 21:42:13	56469	22.6689	266.71	109	674	214	189	173	0.915344	179	165	165	0.873016	0	0.126984	LAND	1	2012-05-05 04:48:57	1.20194	0.950899	53.2158	1.69889e-06	8.01601	6.32276	7.3767	0.036696
621	8114314	F	527	FALSE	TRUE	2012	Pre_laying	2012-05-06 04:16:15	2012-05-06 07:29:55	11620	28.7372	160.684	107	626	76	39	0	0	33	13	0	0	0.333333	0.666667	SEA	0	2012-05-06 04:46:41	-0.507222	0.991196	18.1182	1.54295e-06	6.01245	-0.0763023	6.0516	0.0333278
626	8114314	F	527	FALSE	TRUE	2012	Pre_laying	2012-05-06 16:34:23	2012-05-07 03:47:12	40369	16.18	229.989	107	664	176	135	0	0	41	29	0	0	0.214815	0.785185	SEA	0	2012-05-06 04:46:42	11.7947	-0.998556	48.9757	4.20995e-05	5.46753	-1.61852	1.85501	0.909349
627	8114314	F	527	FALSE	TRUE	2012	Pre_laying	2012-05-07 04:06:55	2012-05-07 22:56:34	67779	51.8169	213.659	105	662	320	226	142	0.628319	207	161	134	0.59292	0.119469	0.287611	MIX	0.832298	2012-05-07 04:44:27	-0.625556	0.98662	24.9108	0	6.02396	-1.69177	3.4716	0
640	8114314	F	527	FALSE	TRUE	2012	Pre_laying	2012-05-08 11:26:38	2012-05-08 20:39:12	33154	22.315	209.623	110	646	159	111	105	0.945946	108	97	97	0.873874	0	0.126126	LAND	1	2012-05-08 04:42:11	6.74083	-0.192736	34.6225	0	6.50952	1.79167	1.96644	0
642	8114314	F	527	FALSE	TRUE	2012	Pre_laying	2012-05-09 03:54:05	2012-05-09 08:19:10	15905	5.93633	151.349	106	607	109	54	0	0	6	5	0	0	0.0925926	0.907407	SEA	0	2012-05-09 04:40:03	-0.766111	0.979954	48.4931	0	8.25716	7.22342	-4.24755	0
643	8114314	F	527	FALSE	TRUE	2012	Pre_laying	2012-05-09 09:06:53	2012-05-10 03:18:08	65475	21.2742	281.764	107	633	233	219	146	0.666667	149	139	139	0.634703	0	0.365297	LAND	1	2012-05-09 04:40:00	4.44806	0.395212	72.8139	0	8.31776	9.77226	-4.12724	0
647	8114314	F	527	FALSE	TRUE	2012	Pre_laying	2012-05-10 09:51:53	2012-05-12 03:25:32	149619	23.3873	246.702	108	1404	607	499	343	0.687375	349	324	324	0.649299	0	0.350701	LAND	1	2012-05-10 04:37:51	5.23389	0.199225	72.9407	8.58533e-05	9.94773	7.47373	2.56197	1.85443
648	8114314	F	527	FALSE	TRUE	2012	Pre_laying	2012-05-12 04:02:22	2012-05-13 05:20:43	91101	20.6501	171.238	106	1025	538	304	220	0.723684	224	210	209	0.6875	0.00328947	0.309211	LAND	0.995238	2012-05-12 04:33:39	-0.521389	0.990698	47.7417	9.42046e-05	9.66886	6.54861	13.5188	2.03482
653	8114314	F	527	FALSE	TRUE	2012	Pre_laying	2012-05-13 14:20:27	2012-05-13 21:06:10	24343	21.3208	171.462	106	628	143	82	75	0.914634	79	66	66	0.804878	0	0.195122	LAND	1	2012-05-13 04:31:36	9.81417	-0.840685	42.5339	2.24291e-05	6.93605	-0.745439	2.12569	0.484468
657	8114314	F	527	FALSE	TRUE	2012	Pre_laying	2012-05-14 06:57:31	2012-05-14 20:46:36	49745	20.3004	298.922	108	638	167	166	161	0.96988	163	154	154	0.927711	0	0.0722892	LAND	1	2012-05-14 04:29:34	2.46583	0.798767	55.2198	0	7.6721	8.31935	3.66497	0
662	8114314	F	527	FALSE	TRUE	2012	Pre_laying	2012-05-15 09:53:56	2012-05-16 02:50:39	61003	20.6186	332.832	108	669	184	204	129	0.632353	132	123	123	0.602941	0	0.397059	LAND	1	2012-05-15 04:27:35	5.43917	0.146299	52.783	0	8.37024	6.70349	-2.4879	0
666	8114314	F	527	FALSE	TRUE	2012	Pre_laying	2012-05-16 09:55:38	2012-05-17 03:10:20	62082	22.3829	251.044	108	641	248	207	135	0.652174	138	127	127	0.613527	0	0.386473	LAND	1	2012-05-16 04:25:39	5.49972	0.130598	63.7341	1.17385e-05	8.76498	1.99849	-5.94399	0.253551
673	8114314	F	527	FALSE	TRUE	2012	Pre_laying	2012-05-17 16:11:05	2012-05-18 00:48:41	31056	22.7426	376.738	109	638	84	104	59	0.567308	61	49	49	0.471154	0	0.528846	LAND	1	2012-05-17 04:23:46	11.7886	-0.998469	28.836	0	5.48857	3.09464	8.75544	0
678	8114314	F	527	FALSE	TRUE	2012	Pre_laying	2012-05-19 02:08:43	2012-05-19 09:32:55	26652	14.3335	75.4959	13	904	365	89	0	0	17	7	0	0	0.0786517	0.921348	SEA	0	2012-05-19 04:20:02	-2.18861	0.840291	35.0673	0	8.72623	5.77359	1.89331	0
686	8114314	F	527	FALSE	TRUE	2012	Pre_laying	2012-05-19 12:22:47	2012-05-19 21:27:05	32658	20.7062	80.4778	13	977	406	109	104	0.954128	106	95	95	0.87156	0	0.12844	LAND	1	2012-05-19 04:20:02	8.04583	-0.510355	30.999	0	9.18792	5.69781	-3.87623	0
689	8114314	F	527	TRUE	TRUE	2012	Incubation	2012-05-20 11:14:39	2012-05-20 20:35:08	33629	22.368	451	108	626	75	113	109	0.964602	110	97	97	0.858407	0	0.141593	LAND	1	2012-05-20 04:18:13	6.94056	-0.243756	37.1371	0	9.85845	5.51794	-2.91586	0
694	8114314	F	527	TRUE	TRUE	2012	Incubation	2012-05-21 04:15:04	2012-05-22 06:03:51	92927	60.4603	217.991	106	636	429	310	64	0.206452	238	173	62	0.2	0.358065	0.441935	MIX	0.358382	2012-05-21 04:16:31	-0.0241667	0.99998	23.7104	0	11.8783	1.39906	-5.0302	0
697	8114314	F	527	TRUE	TRUE	2012	Incubation	2012-05-22 16:20:55	2012-05-22 21:12:22	17487	15.87	241.895	108	1142	76	59	51	0.864407	55	46	45	0.762712	0.0169492	0.220339	LAND	0.978261	2012-05-22 04:14:46	12.1025	-0.99964	23.4105	0	11.641	-5.84387	-7.5866	0
698	8114314	F	527	TRUE	TRUE	2012	Incubation	2012-05-23 05:59:18	2012-05-23 22:24:08	59090	19.2995	221.97	108	654	267	197	169	0.857868	172	161	161	0.817259	0	0.182741	LAND	1	2012-05-23 04:13:08	1.76944	0.89461	24.2025	0	11.4023	-7.28703	-8.13036	0
704	8114314	F	527	TRUE	TRUE	2012	Incubation	2012-05-27 02:04:52	2012-05-27 06:23:14	15502	20.1338	241.088	108	899	68	52	0	0	35	24	0	0	0.461538	0.538462	SEA	0	2012-05-27 04:06:59	-2.03528	0.861371	7.19245	0	10.2287	-3.81687	-1.77226	0
706	8114314	F	527	TRUE	TRUE	2012	Incubation	2012-05-27 14:47:25	2012-05-27 23:50:52	32607	23.3841	389.583	108	1133	84	109	59	0.541284	63	48	48	0.440367	0	0.559633	LAND	1	2012-05-27 04:07:02	10.6731	-0.940263	12.0845	0	9.99953	-2.9741	0.633259	0
707	8114314	F	527	TRUE	TRUE	2012	Incubation	2012-05-28 03:07:47	2012-05-28 12:56:37	35330	23.8602	151.569	107	898	239	118	0	0	46	20	0	0	0.169492	0.830508	SEA	0	2012-05-28 04:05:35	-0.963333	0.968366	1.8395	0	11.2569	1.83924	4.35903	0
709	8114314	F	527	TRUE	TRUE	2012	Incubation	2012-05-28 16:06:27	2012-05-28 22:21:39	22512	22.9207	229.529	109	900	102	76	48	0.631579	71	53	39	0.513158	0.184211	0.302632	MIX	0.735849	2012-05-28 04:05:36	12.0142	-0.999993	34.6204	0	11.7355	1.49657	4.75577	0
710	8114314	F	527	TRUE	TRUE	2012	Incubation	2012-05-29 03:07:35	2012-05-30 21:34:57	152842	22.8294	215.926	108	1791	712	510	500	0.980392	504	487	487	0.954902	0	0.045098	LAND	1	2012-05-29 04:04:14	-0.944167	0.969606	86.932	3.56899e-05	11.5358	-3.80592	-2.89402	0.770902
713	8114314	F	527	TRUE	TRUE	2012	Incubation	2012-05-31 05:22:58	2012-05-31 22:18:29	60931	22.5017	603.157	586	1182	102	204	198	0.970588	201	189	189	0.926471	0	0.0735294	LAND	1	2012-05-31 04:01:45	1.35361	0.937864	48.8398	8.33758e-07	10.5944	1.08533	2.07175	0.0180092
734	8114314	F	527	TRUE	TRUE	2012	Chick_1	2012-06-22 11:53:14	2012-06-22 13:51:03	7069	11.6598	478.938	114	613	16	24	0	0	10	2	0	0	0.0833333	0.916667	SEA	0	2012-06-22 03:51:12	8.03389	-0.507664	18.1918	0	14.0914	-3.42828	-9.40469	0
740	8114314	F	527	TRUE	TRUE	2012	Chick_1	2012-06-29 17:10:00	2012-06-29 19:59:35	10175	3.25318	284.103	109	905	39	34	0	0	1	1	0	0	0.0294118	0.970588	SEA	0	2012-06-29 03:54:59	13.2503	-0.946907	5.26798	0	14.1709	5.92727	-3.94834	0
750	8114314	F	527	TRUE	TRUE	2012	Chick_2	2012-07-07 02:24:33	2012-07-07 07:02:49	16696	15.7135	596.138	588	629	29	56	49	0.875	52	43	43	0.767857	0	0.232143	LAND	1	2012-07-07 04:03:07	-1.64278	0.908933	50.0722	0.000173953	17.7898	0.370179	-5.74573	3.75739
753	8114314	F	527	TRUE	TRUE	2012	Chick_2	2012-07-07 16:36:13	2012-07-08 10:37:53	64900	36.4738	376.454	108	926	174	217	66	0.304147	212	184	63	0.290323	0.557604	0.152074	MIX	0.342391	2012-07-07 04:03:05	12.5522	-0.989568	56.247	0.000291494	16.6999	0.950801	-1.12191	6.29626
756	8114314	F	527	TRUE	TRUE	2012	Chick_2	2012-07-08 16:11:28	2012-07-08 21:27:47	18979	15.0753	414.042	109	895	48	64	0	0	60	56	0	0	0.875	0.125	SEA	0	2012-07-08 04:04:21	12.1186	-0.999518	47.827	0	16.7384	1.43026	4.1702	0
758	8114314	F	527	TRUE	TRUE	2012	Chick_2	2012-07-09 02:48:32	2012-07-09 22:53:37	72305	38.9922	316.887	108	911	231	242	176	0.727273	227	190	150	0.619835	0.165289	0.214876	MIX	0.789474	2012-07-09 04:05:40	-1.28556	0.943897	13.9077	0	16.8885	4.8389	4.31721	0
759	8114314	F	527	TRUE	TRUE	2012	Chick_2	2012-07-10 02:29:53	2012-07-11 20:55:29	152736	27.6123	349.961	107	935	439	510	410	0.803922	487	463	391	0.766667	0.141176	0.0921569	MIX	0.844492	2012-07-10 04:07:03	-1.61944	0.911463	28.2342	0	16.9509	6.81978	4.80252	0
771	8114314	F	527	TRUE	TRUE	2012	Chick_2	2012-07-14 02:10:07	2012-07-14 16:52:38	52951	25.2476	316.841	107	912	170	177	97	0.548023	169	149	86	0.485876	0.355932	0.158192	MIX	0.577181	2012-07-14 04:12:58	-2.0475	0.859741	35.5384	0	15.489	7.14292	2.83558	0
772	8114314	F	527	TRUE	TRUE	2012	Chick_2	2012-07-14 19:36:14	2012-07-14 21:01:18	5104	10.4534	164.969	109	899	32	18	0	0	9	1	0	0	0.0555556	0.944444	SEA	0	2012-07-14 04:12:59	15.3875	-0.63186	78.2878	0.000322455	16.0208	6.08967	-1.13797	6.96503
774	8114314	F	527	TRUE	TRUE	2012	Chick_2	2012-07-15 03:03:26	2012-07-15 21:27:41	66255	19.1206	395	109	1376	170	221	0	0	89	83	0	0	0.375566	0.624434	SEA	0	2012-07-15 04:14:34	-1.18556	0.952218	78.7889	0.00040773	15.7175	5.55628	2.75327	8.80696
777	8114314	F	527	TRUE	TRUE	2012	Chick_2	2012-07-16 14:55:24	2012-07-16 18:10:08	11684	18.5301	307.122	107	1505	41	39	0	0	34	29	0	0	0.74359	0.25641	SEA	0	2012-07-16 04:16:11	10.6536	-0.938518	37.0474	0.000138625	15.3377	3.57381	12.5415	2.9943
880	8114314	F	527	FALSE	TRUE	2013	Pre_laying	2013-05-01 12:01:29	2013-05-01 19:44:12	27763	19.6856	1206.79	1198	1235	24	93	90	0.967742	92	84	84	0.903226	0	0.0967742	LAND	1	2013-05-01 04:58:49	7.04444	-0.27004	1.04777	0	5.1286	0.137413	4.17879	0
881	8114314	F	527	FALSE	TRUE	2013	Pre_laying	2013-05-01 20:04:48	2013-05-03 04:26:10	116482	20.0894	1213.59	1195	1302	97	389	175	0.449871	179	167	166	0.426735	0.00257069	0.570694	LAND	0.994012	2013-05-01 04:58:49	15.0997	-0.688407	0.18479	0	5.5963	1.78624	3.18972	0
885	8114314	F	527	FALSE	TRUE	2013	Pre_laying	2013-05-03 11:10:19	2013-05-03 21:20:39	36620	22.0215	1220.68	1197	1333	31	123	75	0.609756	86	70	69	0.560976	0.00813008	0.430894	LAND	0.985714	2013-05-03 04:54:07	6.27	-0.070627	7.81358	0	4.71232	-1.76122	0.784328	0
892	8114314	F	527	FALSE	TRUE	2013	Pre_laying	2013-05-05 07:07:50	2013-05-06 06:20:42	83572	20.3324	1211.54	1193	1289	70	279	113	0.405018	136	119	108	0.387097	0.0394265	0.573477	LAND	0.907563	2013-05-05 04:49:28	2.30611	0.823219	16.8604	0	7.6164	2.56404	9.46486	0
893	8114314	F	527	FALSE	TRUE	2013	Pre_laying	2013-05-06 06:40:54	2013-05-07 01:55:34	69280	13.3129	1215.38	1193	1277	58	231	0	0	36	29	0	0	0.125541	0.874459	SEA	0	2013-05-06 04:47:15	1.89417	0.879545	16.8378	0	7.21934	2.81469	3.34707	0
894	8114314	F	527	FALSE	TRUE	2013	Pre_laying	2013-05-07 02:15:52	2013-05-08 05:10:56	96904	21.2118	1211.38	1196	1291	81	324	169	0.521605	174	166	165	0.509259	0.00308642	0.487654	LAND	0.993976	2013-05-07 04:45:00	-2.48556	0.79565	12.5581	0	8.02935	2.88776	1.62363	0
911	8114314	F	527	FALSE	TRUE	2013	Pre_laying	2013-05-10 11:56:03	2013-05-10 15:59:19	14596	16.8318	1215.38	1200	1264	13	49	34	0.693878	39	28	28	0.571429	0	0.428571	LAND	1	2013-05-10 04:38:25	7.29389	-0.332298	62.9351	7.13664e-05	8.5047	1.3366	2.76972	1.54151
915	8114314	F	527	FALSE	TRUE	2013	Pre_laying	2013-05-11 06:28:18	2013-05-11 16:54:18	37560	21.7169	1211.75	1195	1258	32	126	114	0.904762	116	105	105	0.833333	0	0.166667	LAND	1	2013-05-11 04:36:18	1.86667	0.882948	38.957	7.98658e-07	7.59398	0.404202	4.58061	0.017251
921	8114314	F	527	FALSE	TRUE	2013	Pre_laying	2013-05-12 06:22:43	2013-05-13 03:54:24	77501	21.6449	1210.8	1194	1299	65	259	162	0.625483	166	152	152	0.586873	0	0.413127	LAND	1	2013-05-12 04:34:12	1.80861	0.889981	26.9778	0	7.3427	3.53168	0.284297	0
923	8114314	F	527	FALSE	TRUE	2013	Pre_laying	2013-05-13 06:15:08	2013-05-13 22:21:53	58005	21.6108	1208.8	1195	1279	49	194	176	0.907216	181	169	169	0.871134	0	0.128866	LAND	1	2013-05-13 04:32:08	1.71667	0.900698	49.8992	0	7.23138	1.3442	1.37118	0
926	8114314	F	527	FALSE	TRUE	2013	Pre_laying	2013-05-14 04:05:32	2013-05-14 12:10:09	29077	21.6937	1212.16	1198	1249	25	97	93	0.958763	95	88	88	0.907216	0	0.0927835	LAND	1	2013-05-14 04:30:04	-0.408889	0.994276	46.1299	0	8.08381	6.33608	1.4407	0
928	8114314	F	527	FALSE	TRUE	2013	Pre_laying	2013-05-14 14:15:46	2013-05-15 03:02:26	46000	21.741	1210.31	1196	1252	39	154	81	0.525974	85	72	72	0.467532	0	0.532468	LAND	1	2013-05-14 04:30:06	9.76111	-0.833082	54.1156	1.24445e-05	7.55117	5.77695	1.37417	0.268801
930	8114314	F	527	FALSE	TRUE	2013	Pre_laying	2013-05-15 04:23:33	2013-05-15 21:39:06	62133	21.6995	1195.38	298	1273	53	208	194	0.932692	198	187	186	0.894231	0.00480769	0.100962	LAND	0.994652	2013-05-15 04:28:06	-0.0758333	0.999803	20.5151	1.19108e-05	7.44313	2.98885	-0.329738	0.257274
937	8114314	F	527	FALSE	TRUE	2013	Pre_laying	2013-05-16 10:12:39	2013-05-16 21:58:09	42330	21.5887	511.687	109	634	83	142	130	0.915493	134	121	121	0.852113	0	0.147887	LAND	1	2013-05-16 04:26:09	5.775	0.0588708	5.6355	0	9.17627	3.38541	-10.1968	0
940	8114314	F	527	FALSE	TRUE	2013	Pre_laying	2013-05-17 07:46:54	2013-05-17 21:49:23	50549	21.7383	511.667	106	650	99	169	146	0.863905	166	145	139	0.822485	0.035503	0.142012	LAND	0.958621	2013-05-17 04:24:14	3.37778	0.633831	11.3946	0	10.6943	-0.859766	-8.97055	0
949	8114314	F	527	FALSE	TRUE	2013	Pre_laying	2013-05-18 09:02:17	2013-05-18 21:58:15	46558	21.8293	440.472	110	673	106	156	146	0.935897	149	138	138	0.884615	0	0.115385	LAND	1	2013-05-18 04:22:21	4.66556	0.342293	6.27117	1.65286e-06	11.3406	-1.84351	-7.87159	0.0357017
954	8114314	F	527	FALSE	TRUE	2013	Pre_laying	2013-05-19 04:33:45	2013-05-19 21:42:27	61722	21.8326	377.713	108	671	164	206	201	0.975728	203	192	192	0.932039	0	0.0679612	LAND	1	2013-05-19 04:20:29	0.221111	0.998325	39.4633	7.88753e-05	11.7129	-3.3611	-6.96109	1.70371
957	8114314	F	527	TRUE	TRUE	2013	Incubation	2013-05-20 03:22:22	2013-05-20 16:45:50	48208	22.7425	369.659	108	651	132	161	154	0.956522	157	146	146	0.906832	0	0.0931677	LAND	1	2013-05-20 04:18:42	-0.938889	0.969943	21.5764	0	10.9325	1.4275	-3.5276	0
962	8114314	F	527	TRUE	TRUE	2013	Incubation	2013-05-21 02:11:58	2013-05-21 08:13:05	21667	21.7351	353.286	111	648	63	73	68	0.931507	71	61	61	0.835616	0	0.164384	LAND	1	2013-05-21 04:16:55	-2.0825	0.855025	32.814	5.75293e-06	11.4071	-2.49848	-4.93427	0.124263
972	8114314	F	527	TRUE	TRUE	2013	Incubation	2013-05-21 14:02:15	2013-05-22 10:31:27	73752	21.7431	369.535	110	1403	200	246	240	0.97561	243	224	224	0.910569	0	0.0894309	LAND	1	2013-05-21 04:16:57	9.755	-0.832196	70.9816	4.89928e-05	10.1299	-1.28888	-1.33161	1.05825
978	8114314	F	527	TRUE	TRUE	2013	Incubation	2013-05-22 16:35:25	2013-05-22 21:27:40	17535	21.7977	464.846	109	688	39	59	43	0.728814	45	34	34	0.576271	0	0.423729	LAND	1	2013-05-22 04:15:14	12.3364	-0.996125	40.1222	4.33554e-06	10.0157	8.01186	-1.53558	0.0936477
981	8114314	F	527	TRUE	TRUE	2013	Incubation	2013-05-23 02:38:52	2013-05-24 17:02:18	138206	21.7255	396.56	107	658	350	461	428	0.928416	432	412	412	0.893709	0	0.106291	LAND	1	2013-05-23 04:13:34	-1.57833	0.915838	25.6507	1.24738e-05	9.72567	5.21093	-3.16734	0.269435
983	8114314	F	527	TRUE	TRUE	2013	Incubation	2013-05-24 20:53:47	2013-05-26 00:46:05	100338	25.6552	600.774	587	819	168	335	226	0.674627	229	215	215	0.641791	0	0.358209	LAND	1	2013-05-24 04:11:57	16.6972	-0.334492	72.2264	0	9.70919	-5.78925	-2.75556	0
986	8114314	F	527	TRUE	TRUE	2013	Incubation	2013-05-26 03:27:31	2013-05-27 08:27:48	104417	22.1767	600.377	585	867	175	349	344	0.985673	347	330	330	0.945559	0	0.0544413	LAND	1	2013-05-26 04:08:50	-0.688611	0.983794	43.9117	1.72361e-05	10.3737	-9.77386	-5.7533	0.3723
991	8114314	F	527	FALSE	TRUE	2013	Incubation	2013-05-27 16:30:44	2013-05-27 18:10:18	5974	7.89619	597.909	586	616	11	20	0	0	3	0	0	0	0	1	NA	NA	2013-05-27 04:07:24	12.3889	-0.994822	25.7015	0	10.2738	-2.90338	-6.10194	0
996	8114314	F	527	TRUE	TRUE	2013	Incubation	2013-05-31 08:32:38	2013-05-31 10:45:44	7986	5.49113	429.7	286	623	20	27	0	0	11	9	0	0	0.333333	0.666667	SEA	0	2013-05-31 04:02:04	4.50944	0.380398	9.45515	1.99664e-07	11.5675	-4.25228	-6.17413	0.00431275
1019	8114314	F	527	TRUE	TRUE	2013	Incubation	2013-06-02 10:19:35	2013-06-02 11:25:42	3967	7.06951	456.1	287	608	10	14	0	0	6	3	0	0	0.214286	0.785714	SEA	0	2013-06-02 03:59:44	6.33083	-0.0865037	51.4182	0.000181917	12.5373	-1.26104	-2.77964	3.92941
1022	8114314	F	527	TRUE	TRUE	2013	Incubation	2013-06-02 14:15:45	2013-06-03 02:21:44	43559	22.4261	441.68	282	647	100	146	46	0.315068	50	37	37	0.253425	0	0.746575	LAND	1	2013-06-02 03:59:44	10.2669	-0.898826	42.8052	0.000361064	13.0126	-1.79089	-2.16632	7.79898
1028	8114314	F	527	TRUE	TRUE	2013	Incubation	2013-06-03 16:00:56	2013-06-03 22:25:41	23085	4.46624	564.119	286	646	42	77	0	0	3	3	0	0	0.038961	0.961039	SEA	0	2013-06-03 03:58:40	12.0378	-0.999951	45.2841	0	13.1802	-4.3423	1.29346	0
1029	8114314	F	527	TRUE	TRUE	2013	Incubation	2013-06-03 22:55:18	2013-06-05 09:10:12	123294	22.8654	309.715	280	698	400	411	359	0.873479	364	345	344	0.836983	0.00243309	0.160584	LAND	0.997101	2013-06-03 03:58:39	18.9442	0.244673	26.7726	0	13.2888	-5.95042	-0.470834	0
1038	8114314	F	527	TRUE	TRUE	2013	Incubation	2013-06-06 02:21:38	2013-06-06 05:20:37	10739	19.761	323.943	285	670	35	36	0	0	31	18	0	0	0.5	0.5	SEA	0	2013-06-06 03:55:49	-1.56972	0.916741	60.2966	0	11.8561	-3.38334	-0.705647	0
1047	8114314	F	527	TRUE	TRUE	2013	Incubation	2013-06-06 16:23:48	2013-06-07 10:53:56	66608	15.5148	550.943	286	648	122	223	0	0	19	9	0	0	0.0403587	0.959641	SEA	0	2013-06-06 03:55:50	12.4661	-0.992564	71.5402	0	12.0442	-3.44857	0.211091	0
1049	8114314	F	527	TRUE	TRUE	2013	Incubation	2013-06-07 11:23:31	2013-06-07 18:22:00	25109	13.3054	428.35	283	689	60	84	0	0	33	27	0	0	0.321429	0.678571	SEA	0	2013-06-07 03:55:01	7.475	-0.376629	25.5828	0	12.2802	-2.36566	1.13061	0
1055	8114314	F	527	TRUE	TRUE	2013	Incubation	2013-06-08 03:12:20	2013-06-08 14:52:03	41983	22.4589	495.244	285	633	86	140	0	0	27	10	0	0	0.0714286	0.928571	SEA	0	2013-06-08 03:54:16	-0.698889	0.983308	9.895	0	13.1996	-0.488619	3.18094	0
1060	8114314	F	527	TRUE	TRUE	2013	Incubation	2013-06-08 22:33:55	2013-06-09 05:33:24	25169	20.2216	402.422	285	634	64	84	0	0	39	25	0	0	0.297619	0.702381	SEA	0	2013-06-08 03:54:13	18.6617	0.172359	28.607	0	13.1569	1.98459	3.11074	0
1065	8114314	F	527	TRUE	TRUE	2013	Incubation	2013-06-09 15:22:27	2013-06-11 07:55:29	145982	34.3416	297.31	280	838	493	487	409	0.839836	484	430	394	0.809035	0.073922	0.117043	LAND	0.916279	2013-06-09 03:53:35	11.4811	-0.990787	18.8845	0	12.2731	1.49397	2.61625	0
1069	8114314	F	527	TRUE	TRUE	2013	Chick_1	2013-06-11 16:53:56	2013-06-12 09:26:09	59533	59.6571	301.03	283	768	200	199	64	0.321608	197	154	53	0.266332	0.507538	0.226131	MIX	0.344156	2013-06-11 03:52:24	13.0256	-0.964173	21.2157	0.000109343	12.3776	-1.7334	2.60192	2.36181
1087	8114314	F	527	TRUE	TRUE	2013	Chick_1	2013-06-23 16:13:00	2013-06-23 19:50:37	13057	8.43338	470.655	106	663	29	44	0	0	16	13	0	0	0.295455	0.704545	SEA	0	2013-06-23 03:51:27	12.3592	-0.995582	32.5515	0	16.1317	5.03323	-2.27274	0
1100	8114314	F	527	TRUE	TRUE	2013	Chick_2	2013-07-07 17:34:39	2013-07-07 20:08:55	9256	11.1159	519.421	112	1493	19	31	0	0	29	24	0	0	0.774194	0.225806	SEA	0	2013-07-07 04:02:50	13.5303	-0.920817	22.4408	0	17.1422	-0.765929	4.71254	0
3	8114315	M	519	TRUE	FALSE	2011	Incubation	2011-05-22 16:01:21	2011-05-22 18:35:48	9267	19.551	926.545	899	947	11	31	0	0	27	13	0	0	0.419355	0.580645	SEA	0	2011-05-22 04:16:03	11.755	-0.997944	25.5997	0	10.6049	5.16351	-2.7448	0
5	8114315	M	519	TRUE	FALSE	2011	Incubation	2011-05-23 02:31:03	2011-05-23 07:37:09	18366	22.4437	918.619	893	963	21	62	51	0.822581	54	45	45	0.725806	0	0.274194	LAND	1	2011-05-23 04:14:23	-1.72222	0.900065	41.3286	0.000273825	11.5145	5.32103	-1.13139	5.91462
7	8114315	M	519	TRUE	FALSE	2011	Incubation	2011-05-23 17:04:36	2011-05-23 21:14:12	14976	20.8058	305.24	44	798	50	50	44	0.88	47	34	34	0.68	0	0.32	LAND	1	2011-05-23 04:14:22	12.8372	-0.976075	59.1664	6.31075e-05	9.79721	1.11044	9.17092	1.36312
8	8114315	M	519	TRUE	FALSE	2011	Incubation	2011-05-24 02:07:19	2011-05-24 06:49:34	16935	22.843	307.554	286	856	56	57	51	0.894737	55	44	44	0.77193	0	0.22807	LAND	1	2011-05-24 04:12:44	-2.09028	0.853967	38.7573	0	11.0001	9.16032	3.9209	0
9	8114315	M	519	TRUE	FALSE	2011	Incubation	2011-05-24 13:56:40	2011-05-24 22:06:08	29368	22.2139	177.862	45	835	167	98	92	0.938776	95	83	83	0.846939	0	0.153061	LAND	1	2011-05-24 04:12:44	9.73222	-0.828875	57.1682	3.22371e-06	11.0853	9.65219	5.84345	0.0696322
10	8114315	M	519	TRUE	FALSE	2011	Incubation	2011-05-25 01:53:59	2011-05-25 05:34:35	13236	22.4065	307.364	284	770	44	45	38	0.844444	41	28	28	0.622222	0	0.377778	LAND	1	2011-05-24 04:12:44	21.6875	0.822268	65.3853	8.32776e-06	9.60229	4.44186	11.1671	0.17988
11	8114315	M	519	TRUE	FALSE	2011	Incubation	2011-05-25 11:03:36	2011-05-25 11:35:53	1937	5.09663	146.714	112	259	14	7	0	0	4	4	0	0	0.571429	0.428571	SEA	0	2011-05-25 04:11:08	6.87444	-0.226935	53.8307	3.1446e-05	9.07639	4.69683	11.8834	0.679233
12	8114315	M	519	TRUE	FALSE	2011	Incubation	2011-05-25 11:55:37	2011-05-25 17:41:30	20753	23.0436	119.92	108	430	174	70	46	0.657143	67	49	37	0.528571	0.171429	0.3	MIX	0.755102	2011-05-25 04:11:09	7.74111	-0.4402	53.8307	3.1446e-05	9.07639	4.69683	11.8834	0.679233
13	8114315	M	519	TRUE	FALSE	2011	Incubation	2011-05-26 01:58:07	2011-05-26 06:44:41	17194	22.7803	140.357	107	964	129	58	49	0.844828	52	42	42	0.724138	0	0.275862	LAND	1	2011-05-25 04:11:08	21.7831	0.836246	25.21	0	9.89442	1.44128	9.9388	0
14	8114315	M	519	TRUE	FALSE	2011	Incubation	2011-05-26 19:01:36	2011-05-26 22:42:54	13278	14.3774	11.5566	9	976	1229	45	0	0	41	34	0	0	0.755556	0.244444	SEA	0	2011-05-26 04:09:36	14.8667	-0.731354	64.52	0	10.5245	5.67326	-3.4416	0
18	8114315	M	519	TRUE	FALSE	2011	Incubation	2011-05-31 19:38:32	2011-05-31 20:41:54	3802	9.09811	17.2302	5	988	278	13	0	0	9	7	0	0	0.538462	0.461538	SEA	0	2011-05-31 04:02:39	15.5981	-0.588197	6.84332	0	14.6814	7.62636	-1.94311	0
23	8114315	M	519	TRUE	FALSE	2011	Incubation	2011-06-06 17:14:00	2011-06-06 22:44:30	19830	20.281	317.438	283	866	64	67	0	0	64	54	0	0	0.80597	0.19403	SEA	0	2011-06-06 03:56:15	13.2958	-0.943005	9.89999	0	15.4615	4.53294	-7.45999	0
24	8114315	M	519	TRUE	FALSE	2011	Incubation	2011-06-06 22:49:32	2011-06-07 07:26:31	31019	20.6484	310.109	283	998	101	104	63	0.605769	68	55	55	0.528846	0	0.471154	LAND	1	2011-06-06 03:56:12	18.8889	0.230616	10.1385	0	16.4622	6.73589	-7.71218	0
25	8114315	M	519	TRUE	FALSE	2011	Incubation	2011-06-07 18:09:33	2011-06-07 19:41:51	5538	7.4291	431.933	289	941	15	19	0	0	14	12	0	0	0.631579	0.368421	SEA	0	2011-06-07 03:55:22	14.2364	-0.833444	32.3119	0.000238486	15.4497	5.08947	-2.54912	5.15129
26	8114315	M	519	TRUE	FALSE	2011	Incubation	2011-06-08 02:52:38	2011-06-08 17:17:58	51920	29.3727	328.174	284	920	161	174	37	0.212644	170	139	29	0.166667	0.632184	0.201149	MIX	0.208633	2011-06-08 03:54:35	-1.0325	0.963689	50.9122	0.000507255	15.2981	4.81922	-1.76751	10.9567
28	8114315	M	519	TRUE	FALSE	2011	Incubation	2011-06-09 06:44:27	2011-06-09 20:31:46	49639	34.0651	332.987	283	975	152	166	0	0	162	126	0	0	0.759036	0.240964	SEA	0	2011-06-09 03:53:52	2.84306	0.735555	15.6578	3.37788e-07	15.0344	1.97205	-7.59653	0.00729623
29	8114315	M	519	TRUE	FALSE	2011	Chick_1	2011-06-10 07:21:43	2011-06-10 13:24:11	21748	31.8678	620.972	597	676	36	73	0	0	69	37	0	0	0.506849	0.493151	SEA	0	2011-06-10 03:53:13	3.475	0.613941	37.4531	0.000230445	14.2974	-1.98381	0.23973	4.97762
30	8114315	M	519	TRUE	FALSE	2011	Chick_1	2011-06-11 04:02:29	2011-06-11 05:37:34	5705	16.0325	636.7	606	669	10	20	0	0	14	5	0	0	0.25	0.75	SEA	0	2011-06-11 03:52:38	0.164167	0.999077	56.1888	2.51393e-06	14.7756	-2.78184	2.42897	0.0543008
31	8114315	M	519	TRUE	FALSE	2011	Chick_1	2011-06-11 08:40:24	2011-06-11 12:05:26	12302	9.68852	614.571	589	647	21	42	0	0	39	35	0	0	0.833333	0.166667	SEA	0	2011-06-11 03:52:38	4.79611	0.309985	77.9274	3.46336e-06	14.44	-2.08387	2.60164	0.0748085
33	8114315	M	519	TRUE	FALSE	2011	Chick_1	2011-06-11 17:57:22	2011-06-11 20:46:42	10160	35.2358	673.688	597	1390	16	34	0	0	29	2	0	0	0.0588235	0.941176	SEA	0	2011-06-11 03:52:38	14.0789	-0.855515	79.7481	0	14.5412	-1.84251	3.15232	0
34	8114315	M	519	TRUE	FALSE	2011	Chick_1	2011-06-12 02:15:50	2011-06-12 06:34:09	15499	22.3964	619.577	596	682	26	52	44	0.846154	48	32	32	0.615385	0	0.384615	LAND	1	2011-06-12 03:52:08	-1.605	0.913012	65.627	0	15.0575	-2.22401	4.47837	0
35	8114315	M	519	TRUE	FALSE	2011	Chick_1	2011-06-12 08:26:51	2011-06-12 11:03:30	9399	8.37318	625.562	604	660	16	32	0	0	28	25	0	0	0.78125	0.21875	SEA	0	2011-06-12 03:52:08	4.57861	0.36359	64.3969	0	14.5736	-2.51451	5.87436	0
36	8114315	M	519	TRUE	FALSE	2011	Chick_1	2011-06-12 12:57:52	2011-06-12 15:03:55	7563	4.58983	632.308	601	686	13	26	0	0	18	17	0	0	0.653846	0.346154	SEA	0	2011-06-12 03:52:08	9.09556	-0.724573	52.7254	0	14.2371	-2.29006	6.81629	0
37	8114315	M	519	TRUE	FALSE	2011	Chick_1	2011-06-12 17:59:08	2011-06-12 20:03:03	7435	7.1145	619.846	601	718	13	25	0	0	19	16	0	0	0.64	0.36	SEA	0	2011-06-12 03:52:08	14.1167	-0.850352	52.7254	0	14.2371	-2.29006	6.81629	0
38	8114315	M	519	TRUE	FALSE	2011	Chick_1	2011-06-13 06:49:32	2011-06-13 09:05:10	8138	13.4319	624.714	597	656	14	28	0	0	23	17	0	0	0.607143	0.392857	SEA	0	2011-06-13 03:51:41	2.96417	0.713709	13.2559	0	13.9334	-0.229062	9.81367	0
39	8114315	M	519	TRUE	FALSE	2011	Chick_1	2011-06-13 11:38:40	2011-06-13 15:55:52	15432	23.4679	618.5	597	656	26	52	0	0	47	33	0	0	0.634615	0.365385	SEA	0	2011-06-13 03:51:41	7.78306	-0.450034	13.2559	0	13.9334	-0.229062	9.81367	0
40	8114315	M	519	TRUE	FALSE	2011	Chick_1	2011-06-13 20:02:20	2011-06-13 21:40:42	5902	7.84427	650.4	598	737	10	20	0	0	14	10	0	0	0.5	0.5	SEA	0	2011-06-13 03:51:41	16.1775	-0.459231	24.0529	0	15.497	2.14317	6.35807	0
41	8114315	M	519	TRUE	FALSE	2011	Chick_1	2011-06-14 02:51:28	2011-06-14 05:28:52	9444	22.3014	628.312	596	707	16	32	24	0.75	27	15	15	0.46875	0	0.53125	LAND	1	2011-06-14 03:51:19	-0.9975	0.966095	50.0452	1.60657e-05	15.5434	3.1867	4.92589	0.34702
42	8114315	M	519	TRUE	FALSE	2011	Chick_1	2011-06-14 07:52:07	2011-06-14 15:04:40	25953	12.6013	632.69	596	748	42	87	0	0	82	80	0	0	0.91954	0.0804598	SEA	0	2011-06-14 03:51:19	4.01333	0.496974	64.2615	4.73317e-05	15.1858	3.05936	4.36886	1.02237
43	8114315	M	519	TRUE	FALSE	2011	Chick_1	2011-06-14 15:46:18	2011-06-14 20:15:16	16138	31.1837	557.9	15	654	30	54	0	0	52	38	0	0	0.703704	0.296296	SEA	0	2011-06-14 03:51:19	11.9164	-0.99976	87.9747	7.41574e-05	15.0531	2.16438	5.07941	1.6018
44	8114315	M	519	TRUE	FALSE	2011	Chick_1	2011-06-15 17:37:10	2011-06-15 18:43:55	4005	13.9125	20.6607	15	638	224	14	0	0	10	3	0	0	0.214286	0.785714	SEA	0	2011-06-15 03:51:01	13.7692	-0.894642	31.334	3.34419e-08	13.8904	1.78377	9.81499	0.000722346
50	8114315	M	519	TRUE	FALSE	2011	Chick_1	2011-06-20 19:06:33	2011-06-20 20:09:21	3768	12.304	20.8048	15	613	210	13	0	0	10	5	0	0	0.384615	0.615385	SEA	0	2011-06-20 03:50:37	15.2656	-0.656279	48.8685	0.000208466	14.2249	0.935215	9.72665	4.50286
53	8114315	M	519	TRUE	FALSE	2011	Chick_1	2011-06-23 14:44:12	2011-06-23 22:11:04	26812	23.1679	322.753	285	882	85	90	0	0	85	61	0	0	0.677778	0.322222	SEA	0	2011-06-23 03:51:14	10.8828	-0.957529	64.4838	0.000143451	14.7952	6.63739	7.39536	3.09855
54	8114315	M	519	TRUE	FALSE	2011	Chick_1	2011-06-24 01:06:01	2011-06-24 05:10:59	14698	22.3604	319.083	287	620	48	49	44	0.897959	47	35	35	0.714286	0	0.285714	LAND	1	2011-06-23 03:51:13	21.2467	0.751264	35.9296	0	15.1332	6.49751	7.5214	0
55	8114315	M	519	TRUE	FALSE	2011	Chick_1	2011-06-24 12:59:18	2011-06-24 21:24:18	30300	25.7311	336.13	285	1318	92	101	0	0	97	78	0	0	0.772277	0.227723	SEA	0	2011-06-24 03:51:35	9.12861	-0.73051	45.6244	1.87185e-06	14.1196	4.42343	6.13791	0.040432
56	8114315	M	519	TRUE	FALSE	2011	Chick_1	2011-06-25 01:30:24	2011-06-25 05:21:07	13843	21.8844	336.349	286	770	43	47	37	0.787234	42	29	26	0.553191	0.0638298	0.382979	MIX	0.896552	2011-06-24 03:51:35	21.6469	0.81618	54.6353	2.02791e-05	13.9918	3.48055	7.5006	0.438028
61	8114315	M	519	TRUE	FALSE	2011	Chick_2	2011-07-02 11:33:18	2011-07-02 16:15:04	16906	47.3184	16.0616	13	779	1072	57	0	0	54	24	0	0	0.421053	0.578947	SEA	0	2011-07-02 03:56:50	7.60778	-0.408596	77.3995	0.000474721	17.006	-5.31709	-3.81336	10.254
63	8114315	M	519	TRUE	FALSE	2011	Chick_2	2011-07-04 10:11:10	2011-07-04 15:01:35	17425	17.0929	624.138	591	675	29	59	0	0	56	50	0	0	0.847458	0.152542	SEA	0	2011-07-04 03:58:48	6.20611	-0.0539336	48.9491	3.83466e-05	16.2135	-4.81499	-3.45007	0.828286
65	8114315	M	519	TRUE	FALSE	2011	Chick_2	2011-07-04 17:46:23	2011-07-04 19:22:27	5764	12.8795	636.3	599	702	10	20	0	0	14	8	0	0	0.4	0.6	SEA	0	2011-07-04 03:58:48	13.7931	-0.89183	42.5517	9.59462e-06	16.2827	-3.91582	-4.92699	0.207244
68	8114315	M	519	TRUE	FALSE	2011	Chick_2	2011-07-10 18:35:47	2011-07-10 20:45:42	7795	9.74187	699.5	599	1506	12	26	0	0	22	16	0	0	0.615385	0.384615	SEA	0	2011-07-10 04:06:01	14.4961	-0.793973	39.4942	0	18.2145	0.982456	1.42816	0
69	8114315	M	519	TRUE	FALSE	2011	Chick_2	2011-07-11 14:08:30	2011-07-11 18:13:21	14691	17.1839	16.359	15	621	936	49	0	0	48	40	0	0	0.816327	0.183673	SEA	0	2011-07-11 04:07:24	10.0183	-0.868415	75.8819	0	17.4849	-2.30826	1.13895	0
71	8114315	M	519	TRUE	FALSE	2011	Chick_2	2011-07-12 15:17:37	2011-07-12 19:12:30	14093	15.1802	613.083	592	643	24	47	0	0	45	37	0	0	0.787234	0.212766	SEA	0	2011-07-12 04:08:49	11.1467	-0.975149	14.402	0	17.045	0.445462	8.10459	0
73	8114315	M	519	TRUE	FALSE	2011	Chick_2	2011-07-13 10:38:19	2011-07-13 13:49:01	11442	23.5143	16.765	15	647	719	39	0	0	36	21	0	0	0.538462	0.461538	SEA	0	2011-07-13 04:10:18	6.46694	-0.121942	61.4557	0	17.1497	-0.275473	2.41281	0
75	8114315	M	519	TRUE	FALSE	2011	Chick_2	2011-07-15 13:27:09	2011-07-15 17:26:45	14376	8.80187	714.333	595	1512	21	48	0	0	43	39	0	0	0.8125	0.1875	SEA	0	2011-07-15 04:13:22	9.22972	-0.748329	40.9025	8.44295e-07	16.9094	7.26418	1.79619	0.0182368
76	8114315	M	519	TRUE	FALSE	2011	Chick_2	2011-07-15 17:37:10	2011-07-15 19:13:31	5781	3.12099	640.6	596	725	10	20	0	0	8	8	0	0	0.4	0.6	SEA	0	2011-07-15 04:13:22	13.3967	-0.933893	40.9025	8.44295e-07	16.9094	7.26418	1.79619	0.0182368
79	8114315	M	519	TRUE	FALSE	2011	Chick_2	2011-07-19 03:28:18	2011-07-19 05:42:53	8075	18.9596	624.5	594	668	14	27	20	0.740741	24	15	15	0.555556	0	0.444444	LAND	1	2011-07-19 04:19:58	-0.861111	0.974696	40.446	7.27016e-06	17.481	3.75345	1.8387	0.157035
153	8114315	M	519	FALSE	TRUE	2012	Pre_laying	2012-04-30 03:58:33	2012-04-30 06:52:06	10413	28.3435	667.471	612	941	17	35	0	0	32	10	0	0	0.285714	0.714286	SEA	0	2012-04-30 05:00:39	-1.035	0.963514	75.1604	0	6.31996	-6.13268	-10.4184	0
154	8114315	M	519	FALSE	TRUE	2012	Pre_laying	2012-04-30 12:49:52	2012-04-30 18:01:40	18708	20.231	530.27	143	912	37	63	0	0	60	42	0	0	0.666667	0.333333	SEA	0	2012-04-30 05:00:39	7.82028	-0.458714	52.055	0	6.6795	-4.17029	-7.20659	0
155	8114315	M	519	FALSE	TRUE	2012	Pre_laying	2012-05-01 03:42:11	2012-05-01 06:25:24	9793	25.5471	669.875	600	994	16	33	0	0	26	8	0	0	0.242424	0.757576	SEA	0	2012-05-01 04:58:15	-1.26778	0.945424	16.1157	0	7.37405	-5.76296	-2.31987	0
156	8114315	M	519	FALSE	TRUE	2012	Pre_laying	2012-05-01 12:39:13	2012-05-01 17:33:17	17644	25.5114	291.156	110	990	64	59	0	0	53	28	0	0	0.474576	0.525424	SEA	0	2012-05-01 04:58:15	7.68278	-0.426437	5.22852	0	5.95521	-5.99065	-4.31241	0
157	8114315	M	519	FALSE	TRUE	2012	Pre_laying	2012-05-02 03:45:34	2012-05-02 05:45:12	7178	23.9879	674.833	609	935	12	24	0	0	22	5	0	0	0.208333	0.791667	SEA	0	2012-05-02 04:55:53	-1.17194	0.953301	0.243485	0	5.53178	-1.53869	-1.4374	0
158	8114315	M	519	FALSE	TRUE	2012	Pre_laying	2012-05-02 10:23:14	2012-05-02 12:18:48	6934	17.1493	253.097	110	923	31	24	0	0	21	12	0	0	0.5	0.5	SEA	0	2012-05-02 04:55:53	5.45583	0.141981	0	0	5.60822	0.108761	1.15923	0
159	8114315	M	519	FALSE	TRUE	2012	Pre_laying	2012-05-02 13:30:12	2012-05-02 16:49:48	11976	23.4729	334.622	111	922	37	40	0	0	34	17	0	0	0.425	0.575	SEA	0	2012-05-02 04:55:53	8.57194	-0.623595	0.103876	0	6.14525	-0.11894	1.9808	0
160	8114315	M	519	FALSE	TRUE	2012	Pre_laying	2012-05-03 03:44:12	2012-05-03 06:19:06	9294	30.6345	681.067	608	975	15	31	0	0	26	9	0	0	0.290323	0.709677	SEA	0	2012-05-03 04:53:33	-1.15583	0.954566	0.440128	0	7.2843	0.0198863	0.986276	0
161	8114315	M	519	FALSE	TRUE	2012	Pre_laying	2012-05-03 10:28:12	2012-05-03 13:30:10	10918	23.7406	281.976	109	925	42	37	0	0	35	17	0	0	0.459459	0.540541	SEA	0	2012-05-03 04:53:34	5.57722	0.110457	0.420658	0	7.28397	0.341558	-0.240481	0
162	8114315	M	519	FALSE	TRUE	2012	Pre_laying	2012-05-03 14:57:38	2012-05-03 18:08:12	11434	26.9161	517.292	110	981	24	39	0	0	36	17	0	0	0.435897	0.564103	SEA	0	2012-05-03 04:53:33	10.0681	-0.874796	1.87316	0	7.49243	-0.553696	-2.74746	0
163	8114315	M	519	FALSE	TRUE	2012	Pre_laying	2012-05-04 03:42:44	2012-05-04 06:36:06	10402	31.7981	707.5	604	1407	16	35	0	0	31	11	0	0	0.314286	0.685714	SEA	0	2012-05-04 04:51:14	-1.14167	0.955665	16.3127	0	7.73661	2.0006	-7.09762	0
164	8114315	M	519	FALSE	TRUE	2012	Pre_laying	2012-05-04 10:15:45	2012-05-04 13:17:34	10909	21.6073	656.556	602	918	18	37	0	0	34	15	0	0	0.405405	0.594595	SEA	0	2012-05-04 04:51:13	5.40889	0.154136	37.2965	0	6.97774	4.41218	-6.36632	0
165	8114315	M	519	FALSE	TRUE	2012	Pre_laying	2012-05-04 14:04:23	2012-05-04 18:06:14	14511	19.5667	642.5	591	910	24	49	43	0.877551	46	35	35	0.714286	0	0.285714	LAND	1	2012-05-04 04:51:14	9.21917	-0.746493	59.2442	7.11134e-08	7.34554	5.41324	-3.37843	0.00153605
166	8114315	M	519	FALSE	TRUE	2012	Pre_laying	2012-05-05 04:11:40	2012-05-05 08:25:12	15212	31.5161	646	591	938	25	51	0	0	46	14	0	0	0.27451	0.72549	SEA	0	2012-05-05 04:48:56	-0.621111	0.986809	74.1277	7.17034e-07	8.43436	5.89361	5.06297	0.0154879
167	8114315	M	519	FALSE	TRUE	2012	Pre_laying	2012-05-05 14:57:42	2012-05-05 18:12:10	11668	27.4084	252.04	109	934	50	39	0	0	34	15	0	0	0.384615	0.615385	SEA	0	2012-05-05 04:48:56	10.1461	-0.884513	26.6719	5.49273e-07	7.33299	4.97618	8.58943	0.0118643
168	8114315	M	519	FALSE	TRUE	2012	Pre_laying	2012-05-06 03:32:59	2012-05-06 06:46:30	11611	30.2555	659.632	594	956	19	39	0	0	34	4	0	0	0.102564	0.897436	SEA	0	2012-05-06 04:46:40	-1.22806	0.948761	18.1182	1.54295e-06	6.01245	-0.0763023	6.0516	0.0333278
169	8114315	M	519	FALSE	TRUE	2012	Pre_laying	2012-05-06 10:24:42	2012-05-06 16:19:30	21288	29.6257	300.081	110	918	74	71	0	0	67	47	0	0	0.661972	0.338028	SEA	0	2012-05-06 04:46:40	5.63389	0.095701	38.5021	4.05565e-05	5.41722	-0.985599	2.75459	0.876021
170	8114315	M	519	FALSE	TRUE	2012	Pre_laying	2012-05-07 03:39:13	2012-05-07 06:40:49	10896	28.1756	658.833	605	963	18	37	0	0	34	5	0	0	0.135135	0.864865	SEA	0	2012-05-07 04:44:25	-1.08667	0.959805	24.9108	0	6.02396	-1.69177	3.4716	0
171	8114315	M	519	FALSE	TRUE	2012	Pre_laying	2012-05-07 08:42:36	2012-05-07 13:21:17	16721	10.7108	420.762	110	951	42	56	0	0	50	43	0	0	0.767857	0.232143	SEA	0	2012-05-07 04:44:25	3.96972	0.506849	27.5402	0	5.87196	-0.575379	3.67148	0
172	8114315	M	519	FALSE	TRUE	2012	Pre_laying	2012-05-07 14:52:17	2012-05-07 17:40:42	10105	16.6238	474.091	113	949	22	34	0	0	31	20	0	0	0.588235	0.411765	SEA	0	2012-05-07 04:44:25	10.1311	-0.882674	35.768	0	6.09255	0.59029	3.11758	0
173	8114315	M	519	FALSE	TRUE	2012	Pre_laying	2012-05-08 04:30:10	2012-05-08 07:11:59	9709	28.4166	666.688	609	958	16	33	0	0	28	10	0	0	0.30303	0.69697	SEA	0	2012-05-08 04:42:12	-0.200556	0.998622	22.3209	0	6.84747	1.66973	2.81192	0
174	8114315	M	519	FALSE	TRUE	2012	Pre_laying	2012-05-08 13:49:10	2012-05-08 15:49:42	7232	24.0644	467.875	114	1316	16	25	0	0	19	1	0	0	0.04	0.96	SEA	0	2012-05-08 04:42:12	9.11611	-0.728271	28.8159	0	6.85525	3.19955	-0.71336	0
175	8114315	M	519	FALSE	TRUE	2012	Pre_laying	2012-05-09 03:51:12	2012-05-09 07:10:42	11970	36.4144	717.056	606	1543	18	40	0	0	34	10	0	0	0.25	0.75	SEA	0	2012-05-09 04:40:01	-0.813611	0.977401	48.4931	0	8.25716	7.22342	-4.24755	0
176	8114315	M	519	FALSE	TRUE	2012	Pre_laying	2012-05-09 17:49:12	2012-05-09 20:01:57	7965	9.18434	217.024	112	1000	41	27	0	0	22	17	0	0	0.62963	0.37037	SEA	0	2012-05-09 04:40:01	13.1531	-0.954782	71.7989	6.43185e-07	9.33324	10.3672	-3.24646	0.0138928
177	8114315	M	519	FALSE	TRUE	2012	Pre_laying	2012-05-10 04:04:04	2012-05-10 06:39:10	9306	25.7139	730.786	609	1479	14	32	0	0	27	9	0	0	0.28125	0.71875	SEA	0	2012-05-10 04:37:52	-0.563333	0.989144	71.9361	7.92785e-05	10.59	8.88829	0.696641	1.71242
178	8114315	M	519	FALSE	TRUE	2012	Pre_laying	2012-05-10 15:22:16	2012-05-10 17:19:27	7031	11.4705	137.547	109	265	53	24	0	0	14	9	0	0	0.375	0.625	SEA	0	2012-05-10 04:37:53	10.7397	-0.946062	73.886	0.000203526	10.4171	7.81376	2.22724	4.39617
179	8114315	M	519	FALSE	TRUE	2012	Pre_laying	2012-05-10 20:10:22	2012-05-11 05:53:09	34967	18.902	629.842	597	934	57	117	30	0.25641	114	101	22	0.188034	0.675214	0.136752	MIX	0.217822	2012-05-10 04:37:52	15.5417	-0.600071	82.5229	0.000152525	11.379	9.45836	2.55999	3.29454
180	8114315	M	519	FALSE	TRUE	2012	Pre_laying	2012-05-11 19:47:11	2012-05-11 22:07:30	8419	21.5671	718.462	596	1012	13	29	18	0.62069	21	11	10	0.344828	0.0344828	0.62069	LAND	0.909091	2012-05-11 04:35:45	15.1906	-0.670966	63.4985	6.3256e-05	11.0969	7.50438	11.4608	1.36633
181	8114315	M	519	FALSE	TRUE	2012	Pre_laying	2012-05-12 02:29:58	2012-05-12 06:36:20	14782	17.4334	683.739	601	1390	23	50	27	0.54	46	35	20	0.4	0.3	0.3	MIX	0.571429	2012-05-12 04:33:39	-2.06139	0.857878	47.7417	9.42046e-05	9.66886	6.54861	13.5188	2.03482
182	8114315	M	519	FALSE	TRUE	2012	Pre_laying	2012-05-12 12:32:22	2012-05-12 16:22:55	13833	30.2732	368.825	110	1069	40	47	0	0	43	19	0	0	0.404255	0.595745	SEA	0	2012-05-12 04:33:39	7.97861	-0.495143	58.632	9.83743e-05	7.08133	2.52386	10.3975	2.12488
184	8114315	M	519	FALSE	TRUE	2012	Pre_laying	2012-05-13 05:06:24	2012-05-13 08:21:12	11688	32.3656	701.444	598	1443	18	39	0	0	36	16	0	0	0.410256	0.589744	SEA	0	2012-05-13 04:31:36	0.58	0.988494	86.9549	0.00028231	6.79808	-4.48012	3.23819	6.09789
185	8114315	M	519	FALSE	TRUE	2012	Pre_laying	2012-05-14 03:37:28	2012-05-14 06:18:10	9642	32.6529	754.143	622	1427	14	33	0	0	30	7	0	0	0.212121	0.787879	SEA	0	2012-05-14 04:29:35	-0.868611	0.974255	31.0459	0	7.73997	6.02609	3.0671	0
186	8114315	M	519	FALSE	TRUE	2012	Pre_laying	2012-05-14 19:09:04	2012-05-14 22:03:36	10472	24.9286	271.214	109	923	42	35	0	0	31	15	0	0	0.428571	0.571429	SEA	0	2012-05-14 04:29:36	14.6578	-0.767538	50.4289	0	8.69669	9.53135	1.18938	0
187	8114315	M	519	FALSE	TRUE	2012	Pre_laying	2012-05-15 03:16:42	2012-05-15 06:32:44	11762	36.5464	669.263	605	954	19	40	0	0	35	4	0	0	0.1	0.9	SEA	0	2012-05-15 04:27:35	-1.18139	0.952551	33.5933	0	8.73131	7.66163	-0.393505	0
188	8114315	M	519	FALSE	TRUE	2012	Pre_laying	2012-05-15 14:07:34	2012-05-15 17:45:58	13104	30.8398	494.037	110	996	27	44	0	0	40	14	0	0	0.318182	0.681818	SEA	0	2012-05-15 04:27:35	9.66639	-0.81911	54.3672	0	8.60577	5.57278	-4.323	0
189	8114315	M	519	FALSE	TRUE	2012	Pre_laying	2012-05-16 03:29:06	2012-05-16 07:23:12	14046	31.8144	654.435	604	1006	23	47	0	0	44	14	0	0	0.297872	0.702128	SEA	0	2012-05-16 04:25:38	-0.942222	0.96973	60.5081	1.13573e-05	9.25952	3.74369	-6.13459	0.245319
190	8114315	M	519	FALSE	TRUE	2012	Pre_laying	2012-05-16 12:59:00	2012-05-16 16:57:20	14300	33.6242	164.909	108	922	88	48	0	0	45	15	0	0	0.3125	0.6875	SEA	0	2012-05-16 04:25:38	8.55611	-0.62035	70.456	2.30958e-05	8.50669	0.396032	-4.23332	0.49887
191	8114315	M	519	FALSE	TRUE	2012	Pre_laying	2012-05-17 05:57:36	2012-05-17 10:18:23	15647	16.5007	404.732	109	963	41	53	0	0	46	40	0	0	0.754717	0.245283	SEA	0	2012-05-17 04:23:44	1.56444	0.917292	55.0656	4.24287e-07	7.35764	0.119351	3.61946	0.0091646
192	8114315	M	519	FALSE	TRUE	2012	Pre_laying	2012-05-17 16:06:41	2012-05-17 21:36:48	19807	11.0436	335.323	109	983	62	67	0	0	55	53	0	0	0.791045	0.208955	SEA	0	2012-05-17 04:23:45	11.7156	-0.997229	28.836	0	5.48857	3.09464	8.75544	0
194	8114315	M	519	FALSE	TRUE	2012	Pre_laying	2012-05-18 12:55:28	2012-05-18 18:17:30	19322	39.4563	69.3082	13	932	292	65	0	0	59	26	0	0	0.4	0.6	SEA	0	2012-05-18 04:21:51	8.56028	-0.621205	33.109	4.56447e-06	7.91468	6.16104	8.26213	0.0985925
195	8114315	M	519	FALSE	TRUE	2012	Pre_laying	2012-05-19 03:01:54	2012-05-19 06:00:28	10714	36.9868	553.905	290	1747	21	36	0	0	32	2	0	0	0.0555556	0.944444	SEA	0	2012-05-19 04:20:01	-1.30194	0.942471	35.0673	0	8.72623	5.77359	1.89331	0
196	8114315	M	519	FALSE	TRUE	2012	Pre_laying	2012-05-19 19:05:27	2012-05-19 22:16:12	11445	34.8801	289.425	14	1345	40	39	0	0	35	8	0	0	0.205128	0.794872	SEA	0	2012-05-19 04:20:01	14.7572	-0.750592	20.6895	0	9.80971	6.05408	-4.96701	0
197	8114315	M	519	TRUE	TRUE	2012	Incubation	2012-05-20 03:26:42	2012-05-20 05:43:22	8200	29.9476	771.583	620	1409	12	28	0	0	25	4	0	0	0.142857	0.857143	SEA	0	2012-05-20 04:18:14	-0.858889	0.974826	29.6547	0	9.99481	5.85891	-3.78062	0
198	8114315	M	519	TRUE	TRUE	2012	Incubation	2012-05-20 14:53:19	2012-05-20 17:07:41	8062	10.0692	361.833	114	650	24	27	0	0	23	20	0	0	0.740741	0.259259	SEA	0	2012-05-20 04:18:15	10.5844	-0.932113	45.7453	0	10.6388	4.04022	-2.22439	0
199	8114315	M	519	TRUE	TRUE	2012	Incubation	2012-05-21 03:42:10	2012-05-21 06:44:36	10946	36.6875	700.176	601	1415	17	37	0	0	33	8	0	0	0.216216	0.783784	SEA	0	2012-05-21 04:16:30	-0.572222	0.9888	23.7104	0	11.8783	1.39906	-5.0302	0
200	8114315	M	519	TRUE	TRUE	2012	Incubation	2012-05-21 14:44:50	2012-05-21 16:52:06	7636	6.98799	393.1	116	668	20	26	0	0	22	21	0	0	0.807692	0.192308	SEA	0	2012-05-21 04:16:30	10.4722	-0.921072	34.3839	4.81198e-06	12.2573	-0.791519	-7.39404	0.103939
201	8114315	M	519	TRUE	TRUE	2012	Incubation	2012-05-22 03:07:39	2012-05-22 06:47:57	13218	20.0338	642.364	599	927	22	45	39	0.866667	41	32	32	0.711111	0	0.288889	LAND	1	2012-05-22 04:14:47	-1.11889	0.957404	21.5357	9.62395e-06	12.5714	-2.6263	-7.65316	0.207877
202	8114315	M	519	TRUE	TRUE	2012	Incubation	2012-05-23 03:13:37	2012-05-23 07:53:10	16773	33.1685	656.741	604	959	27	56	0	0	53	25	0	0	0.446429	0.553571	SEA	0	2012-05-23 04:13:08	-0.991944	0.96647	24.2025	0	11.4023	-7.28703	-8.13036	0
203	8114315	M	519	TRUE	TRUE	2012	Incubation	2012-05-23 13:43:40	2012-05-23 17:09:50	12370	10.4918	502.2	116	934	25	42	0	0	35	33	0	0	0.785714	0.214286	SEA	0	2012-05-23 04:13:08	9.50889	-0.794768	6.03776	0	10.5653	-6.46972	-5.996	0
204	8114315	M	519	TRUE	TRUE	2012	Incubation	2012-05-24 03:09:19	2012-05-24 05:22:37	7998	26.836	685.231	592	925	13	27	0	0	23	8	0	0	0.296296	0.703704	SEA	0	2012-05-24 04:11:32	-1.03694	0.963377	4.72002	0	10.1934	-3.71011	-2.89783	0
205	8114315	M	519	TRUE	TRUE	2012	Incubation	2012-05-24 11:30:53	2012-05-24 15:38:05	14832	24.7134	429.2	111	687	35	50	0	0	47	31	0	0	0.62	0.38	SEA	0	2012-05-24 04:11:32	7.3225	-0.339354	8.27536	0	9.59545	-1.73101	-1.67761	0
206	8114315	M	519	TRUE	TRUE	2012	Incubation	2012-05-25 03:05:22	2012-05-25 05:19:35	8053	28.3331	689.462	619	915	13	27	0	0	24	5	0	0	0.185185	0.814815	SEA	0	2012-05-25 04:09:58	-1.07667	0.960537	24.0334	0	10.1236	0.220022	-1.61421	0
207	8114315	M	519	TRUE	TRUE	2012	Incubation	2012-05-25 12:17:48	2012-05-25 15:14:42	10614	23.9935	487.826	111	660	23	36	0	0	33	9	0	0	0.25	0.75	SEA	0	2012-05-25 04:10:00	8.13	-0.529179	7.03489	0	9.86555	0.179562	-0.877307	0
208	8114315	M	519	TRUE	TRUE	2012	Incubation	2012-05-26 12:39:41	2012-05-26 17:04:31	15890	12.8979	357.447	110	919	47	53	0	0	50	46	0	0	0.867925	0.132075	SEA	0	2012-05-26 04:08:28	8.52028	-0.612965	28.8104	0	10.5515	-3.81806	-1.56434	0
209	8114315	M	519	FALSE	TRUE	2012	Incubation	2012-05-27 03:15:35	2012-05-27 05:54:31	9536	34.3497	653.688	594	923	16	32	0	0	29	0	0	0	0	1	NA	NA	2012-05-27 04:07:01	-0.857222	0.974923	7.19245	0	10.2287	-3.81687	-1.77226	0
210	8114315	M	519	TRUE	TRUE	2012	Incubation	2012-05-27 10:49:25	2012-05-27 13:27:49	9504	16.9252	372.346	110	643	26	32	0	0	29	12	0	0	0.375	0.625	SEA	0	2012-05-27 04:07:00	6.70694	-0.184023	8.78684	0	9.59273	-3.09211	-0.705104	0
211	8114315	M	519	TRUE	TRUE	2012	Incubation	2012-05-28 03:18:54	2012-05-28 05:57:28	9514	26.4427	652.5	593	926	16	32	0	0	29	9	0	0	0.28125	0.71875	SEA	0	2012-05-28 04:05:36	-0.778333	0.979311	1.8395	0	11.2569	1.83924	4.35903	0
212	8114315	M	519	TRUE	TRUE	2012	Incubation	2012-05-28 10:56:12	2012-05-28 17:34:12	23880	36.479	454.038	111	682	53	80	0	0	76	54	0	0	0.675	0.325	SEA	0	2012-05-28 04:05:36	6.84333	-0.218995	13.2715	0	11.4585	3.087	6.09188	0
213	8114315	M	519	TRUE	TRUE	2012	Incubation	2012-05-29 03:18:06	2012-05-29 06:54:00	12954	22.5296	661.714	601	942	21	44	35	0.795455	38	28	28	0.636364	0	0.363636	LAND	1	2012-05-29 04:04:15	-0.769167	0.979794	86.932	3.56899e-05	11.5358	-3.80592	-2.89402	0.770902
214	8114315	M	519	TRUE	TRUE	2012	Incubation	2012-05-29 15:20:08	2012-05-29 19:16:36	14188	25.3801	279.63	109	912	54	48	0	0	43	24	0	0	0.5	0.5	SEA	0	2012-05-29 04:04:15	11.2647	-0.98153	69.8061	2.68574e-05	9.24271	-8.10006	-4.31899	0.58012
215	8114315	M	519	FALSE	TRUE	2012	Incubation	2012-05-30 03:14:44	2012-05-30 05:05:44	6660	21.7812	689.545	604	931	11	23	0	0	20	0	0	0	0	1	NA	NA	2012-05-30 04:02:58	-0.803889	0.977935	27.5921	5.68907e-07	8.94436	-5.09693	2.38462	0.0122884
216	8114315	M	519	TRUE	TRUE	2012	Incubation	2012-05-30 15:20:45	2012-05-30 16:57:00	5775	15.8708	497	111	946	12	20	0	0	15	4	0	0	0.2	0.8	SEA	0	2012-05-30 04:02:58	11.2964	-0.983082	30.3889	0	9.7982	-2.27856	3.16655	0
217	8114315	M	519	FALSE	TRUE	2012	Incubation	2012-05-31 03:13:48	2012-05-31 05:37:30	8622	27.3666	683.214	611	969	14	29	0	0	24	0	0	0	0	1	NA	NA	2012-05-31 04:01:43	-0.798611	0.978223	48.8398	8.33758e-07	10.5944	1.08533	2.07175	0.0180092
218	8114315	M	519	TRUE	TRUE	2012	Incubation	2012-05-31 13:00:44	2012-05-31 22:11:11	33027	60.5532	399.247	111	909	85	111	38	0.342342	107	75	36	0.324324	0.351351	0.324324	MIX	0.48	2012-05-31 04:01:44	8.98333	-0.704015	63.8853	3.69675e-05	10.5145	4.66607	3.38442	0.798498
220	8114315	M	519	TRUE	TRUE	2012	Incubation	2012-06-01 13:26:39	2012-06-01 17:13:42	13623	30.9454	486.133	113	961	30	46	0	0	43	17	0	0	0.369565	0.630435	SEA	0	2012-06-01 04:00:32	9.43528	-0.782925	72.1233	9.36375e-07	9.88151	0.928051	1.15916	0.0202257
222	8114315	M	519	TRUE	TRUE	2012	Incubation	2012-06-02 02:11:12	2012-06-02 08:38:56	23264	22.8189	636.053	598	925	38	78	52	0.666667	55	41	41	0.525641	0	0.474359	LAND	1	2012-06-02 03:59:26	-1.80389	0.890544	67.351	0.000185675	9.73346	-4.6103	4.01529	4.01058
223	8114315	M	519	TRUE	TRUE	2012	Incubation	2012-06-02 15:14:40	2012-06-02 17:11:33	7013	16.2216	479.867	118	962	15	24	0	0	18	9	0	0	0.375	0.625	SEA	0	2012-06-02 03:59:26	11.2539	-0.980983	83.7899	0.000268744	9.56555	-5.67758	11.8249	5.80488
224	8114315	M	519	TRUE	TRUE	2012	Incubation	2012-06-03 02:58:26	2012-06-03 05:20:31	8525	4.82056	675.071	607	926	14	29	0	0	6	5	0	0	0.172414	0.827586	SEA	0	2012-06-03 03:58:21	-0.998611	0.96602	78.8434	0.000123728	10.4839	2.24624	13.7769	2.67253
225	8114315	M	519	TRUE	TRUE	2012	Incubation	2012-06-03 13:18:34	2012-06-03 16:14:53	10579	8.36057	574.8	119	1023	20	36	0	0	17	16	0	0	0.444444	0.555556	SEA	0	2012-06-03 03:58:21	9.33694	-0.766652	65.9716	0.000140527	10.6496	5.83578	11.2353	3.03538
228	8114315	M	519	TRUE	TRUE	2012	Incubation	2012-06-04 01:28:40	2012-06-04 08:43:33	26093	21.5517	614.795	145	958	44	87	77	0.885057	82	70	70	0.804598	0	0.195402	LAND	1	2012-06-03 03:58:22	21.505	0.79415	36.6211	5.56859e-05	10.8655	6.81269	6.20328	1.20282
234	8114315	M	519	TRUE	TRUE	2012	Incubation	2012-06-05 13:10:20	2012-06-05 14:20:34	4214	7.80482	313.929	111	639	14	15	0	0	10	7	0	0	0.466667	0.533333	SEA	0	2012-06-05 03:56:27	9.23139	-0.748618	56.9359	5.17048e-06	10.5829	4.06982	4.2928	0.111682
236	8114315	M	519	TRUE	TRUE	2012	Incubation	2012-06-06 03:01:47	2012-06-06 07:34:25	16358	17.089	640.926	598	947	27	55	36	0.654545	43	32	32	0.581818	0	0.418182	LAND	1	2012-06-06 03:55:35	-0.896667	0.972573	49.6054	1.42227e-07	10.4889	3.81386	6.14948	0.0030721
237	8114315	M	519	TRUE	TRUE	2012	Incubation	2012-06-06 12:36:36	2012-06-06 18:13:14	20198	15.5947	485.595	111	776	42	68	0	0	64	57	0	0	0.838235	0.161765	SEA	0	2012-06-06 03:55:37	8.68306	-0.646068	38.7443	0	9.98138	2.19796	5.10529	0
238	8114315	M	519	TRUE	TRUE	2012	Incubation	2012-06-07 10:08:42	2012-06-07 18:12:01	28999	23.4452	352.235	110	986	85	97	0	0	93	75	0	0	0.773196	0.226804	SEA	0	2012-06-07 03:54:47	6.23194	-0.0606856	77.5205	0	10.2559	1.99384	0.126954	0
239	8114315	M	519	TRUE	TRUE	2012	Incubation	2012-06-08 13:23:51	2012-06-08 15:36:28	7957	27.778	382.75	113	1229	24	27	0	0	24	8	0	0	0.296296	0.703704	SEA	0	2012-06-08 03:54:03	9.49667	-0.792822	49.0781	0	10.8811	2.28456	-4.24254	0
241	8114315	M	519	TRUE	TRUE	2012	Incubation	2012-06-09 01:22:21	2012-06-09 04:21:40	10759	20.0002	648.333	600	934	18	36	27	0.75	30	19	19	0.527778	0	0.472222	LAND	1	2012-06-08 03:54:03	21.4717	0.788816	58.0263	1.39183e-05	11.9935	3.7407	-0.212919	0.300634
243	8114315	M	519	TRUE	TRUE	2012	Incubation	2012-06-09 12:52:13	2012-06-09 14:55:06	7373	21.8504	420.333	111	657	18	25	0	0	21	4	0	0	0.16	0.84	SEA	0	2012-06-09 03:53:23	8.98056	-0.703498	32.6276	0	11.6325	2.13108	4.11183	0
244	8114315	M	519	TRUE	TRUE	2012	Incubation	2012-06-10 00:55:44	2012-06-10 04:28:20	12756	20.0084	651.81	606	932	21	43	35	0.813953	38	29	29	0.674419	0	0.325581	LAND	1	2012-06-09 03:53:22	21.0394	0.714371	43.2605	0	11.611	2.96531	2.43064	0
245	8114315	M	519	TRUE	TRUE	2012	Chick_1	2012-06-10 09:56:24	2012-06-10 18:31:41	30917	40.0865	392.951	109	917	81	104	0	0	99	74	0	0	0.711538	0.288462	SEA	0	2012-06-10 03:52:47	6.06028	-0.01578	54.8548	3.07299e-06	11.5595	4.33711	1.99733	0.0663767
246	8114315	M	519	TRUE	TRUE	2012	Chick_1	2012-06-11 02:01:00	2012-06-11 04:55:10	10450	20.3726	670.647	597	951	17	35	21	0.6	29	15	15	0.428571	0	0.571429	LAND	1	2012-06-11 03:52:16	-1.85444	0.884445	39.1825	0	11.7758	4.80008	0.208177	0
247	8114315	M	519	TRUE	TRUE	2012	Chick_1	2012-06-11 10:48:10	2012-06-11 18:24:52	27402	39.4873	39.3375	10	921	720	92	0	0	88	50	0	0	0.543478	0.456522	SEA	0	2012-06-11 03:52:14	6.93222	-0.24164	53.4506	0	11.1191	3.30836	-0.0874464	0
248	8114315	M	519	TRUE	TRUE	2012	Chick_1	2012-06-12 12:56:00	2012-06-12 21:41:58	31558	48.4633	43.3852	10	321	732	106	0	0	104	46	0	0	0.433962	0.566038	SEA	0	2012-06-12 03:51:48	9.07	-0.719946	36.6536	0	11.324	0.590615	0.598033	0
249	8114315	M	519	TRUE	TRUE	2012	Chick_1	2012-06-13 12:39:18	2012-06-13 13:34:46	3328	11.674	58.4189	11	995	74	12	0	0	8	1	0	0	0.0833333	0.916667	SEA	0	2012-06-13 03:51:25	8.79806	-0.668752	26.3066	0	12.0825	-0.498994	-0.198405	0
250	8114315	M	519	TRUE	TRUE	2012	Chick_1	2012-06-14 12:54:46	2012-06-14 15:09:15	8069	15.2084	69.9915	11	1565	118	27	0	0	24	15	0	0	0.555556	0.444444	SEA	0	2012-06-14 03:51:06	9.06111	-0.718329	24.29	0	12.2984	3.59886	4.81549	0
252	8114315	M	519	TRUE	TRUE	2012	Chick_1	2012-06-15 11:01:01	2012-06-15 19:46:12	31511	42.1526	50.3225	10	947	645	106	0	0	102	68	0	0	0.641509	0.358491	SEA	0	2012-06-15 03:50:51	7.16944	-0.301399	35.9854	0	11.7789	1.70921	3.84796	0
255	8114315	M	519	TRUE	TRUE	2012	Chick_1	2012-06-16 14:25:42	2012-06-16 21:05:34	23992	44.5455	108.357	92	949	230	80	0	0	75	27	0	0	0.3375	0.6625	SEA	0	2012-06-16 03:50:41	10.5836	-0.932034	47.2037	3.33344e-05	13.191	7.32616	-1.92422	0.720023
258	8114315	M	519	TRUE	TRUE	2012	Chick_1	2012-06-17 14:23:07	2012-06-17 21:45:36	26549	37.3988	61.4644	11	398	435	89	0	0	86	61	0	0	0.685393	0.314607	SEA	0	2012-06-17 03:50:35	10.5422	-0.928053	40.4211	0.000268398	13.6055	4.97837	7.60682	5.79741
259	8114315	M	519	TRUE	TRUE	2012	Chick_1	2012-06-18 15:59:23	2012-06-18 19:15:10	11747	22.427	70.1294	12	1005	170	40	0	0	38	24	0	0	0.6	0.4	SEA	0	2012-06-18 03:50:33	12.1472	-0.999257	47.1686	0	14.0276	5.14248	2.16497	0
260	8114315	M	519	TRUE	TRUE	2012	Chick_1	2012-06-19 01:22:36	2012-06-19 05:31:42	14946	20.2612	111.944	93	950	142	50	42	0.84	45	32	32	0.64	0	0.36	LAND	1	2012-06-18 03:50:33	21.5342	0.798767	27.3764	3.51669e-06	14.8002	4.43233	0.625338	0.0759605
261	8114315	M	519	TRUE	TRUE	2012	Chick_1	2012-06-19 16:26:18	2012-06-19 22:09:03	20565	38.651	78.5643	10	1433	280	69	0	0	66	41	0	0	0.594203	0.405797	SEA	0	2012-06-19 03:50:36	12.595	-0.987892	33.4538	7.5681e-06	13.41	1.0148	11.5207	0.163471
262	8114315	M	519	TRUE	TRUE	2012	Chick_1	2012-06-20 14:02:19	2012-06-20 21:14:23	25924	44.244	59.3977	9	601	440	87	0	0	84	59	0	0	0.678161	0.321839	SEA	0	2012-06-20 03:50:43	10.1933	-0.890213	6.15015	0	13.1462	-0.862307	2.09166	0
264	8114315	M	519	TRUE	TRUE	2012	Chick_1	2012-06-24 17:20:53	2012-06-24 18:28:34	4061	4.92844	157.125	94	990	32	14	0	0	9	9	0	0	0.642857	0.357143	SEA	0	2012-06-24 03:51:54	13.4831	-0.925568	47.6392	5.93796e-06	13.9928	3.89551	2.29717	0.12826
265	8114315	M	519	TRUE	TRUE	2012	Chick_1	2012-06-24 21:53:06	2012-06-25 10:03:36	43830	21.9104	110.298	91	1025	406	147	135	0.918367	139	118	117	0.795918	0.00680272	0.197279	LAND	0.991525	2012-06-24 03:51:54	18.02	0.00523596	56.1013	0.000181855	14.3658	5.5247	-1.87387	3.92806
267	8114315	M	519	TRUE	TRUE	2012	Chick_1	2012-06-27 01:27:00	2012-06-27 05:19:08	13928	21.463	114.269	91	935	130	47	41	0.87234	44	32	32	0.680851	0	0.319149	LAND	1	2012-06-26 03:52:55	21.5681	0.804073	50.8962	0.000184228	14.3746	-2.51551	7.30182	3.97932
268	8114315	M	519	TRUE	TRUE	2012	Chick_1	2012-06-28 01:47:35	2012-06-28 05:24:33	13018	21.3907	130.075	93	1005	107	44	26	0.590909	35	24	19	0.431818	0.113636	0.454545	MIX	0.791667	2012-06-27 03:53:32	21.9008	0.852754	42.6133	1.05768e-05	13.7689	-0.997295	4.11309	0.228459
269	8114315	M	519	TRUE	TRUE	2012	Chick_1	2012-06-28 15:29:54	2012-06-29 01:06:12	34578	30.6051	107.727	93	972	330	116	0	0	111	91	0	0	0.784483	0.215517	SEA	0	2012-06-28 03:54:12	11.595	-0.994384	17.4998	0	13.5733	-0.19546	1.71536	0
270	8114315	M	519	TRUE	TRUE	2012	Chick_1	2012-06-29 15:47:36	2012-06-29 16:10:59	1403	4.65128	35.8864	11	176	44	5	0	0	3	2	0	0	0.4	0.6	SEA	0	2012-06-29 03:55:00	11.8767	-0.999479	5.26798	0	14.1709	5.92727	-3.94834	0
271	8114315	M	519	TRUE	TRUE	2012	Chick_1	2012-06-30 01:44:06	2012-06-30 09:31:48	28062	20.2419	107.47	90	955	270	94	88	0.93617	91	78	78	0.829787	0	0.170213	LAND	1	2012-06-29 03:54:57	21.8192	0.841393	48.5087	5.6123e-05	15.7759	9.20671	-5.61944	1.21226
272	8114315	M	519	TRUE	TRUE	2012	Chick_2	2012-07-01 02:22:57	2012-07-01 05:30:50	11273	20.3598	117.202	93	946	104	38	31	0.815789	35	26	26	0.684211	0	0.315789	LAND	1	2012-07-01 03:56:38	-1.56139	0.91761	31.1387	0	15.8979	1.39078	2.81183	0
273	8114315	M	519	TRUE	TRUE	2012	Chick_2	2012-07-01 15:34:22	2012-07-01 17:13:50	5968	9.97669	50.5246	11	943	122	20	0	0	14	5	0	0	0.25	0.75	SEA	0	2012-07-01 03:56:37	11.6292	-0.995291	57.7086	9.25762e-05	15.9274	4.62659	-0.0487412	1.99965
274	8114315	M	519	TRUE	TRUE	2012	Chick_2	2012-07-02 02:25:24	2012-07-02 04:55:03	8979	20.9466	130.066	93	929	76	30	21	0.7	25	12	12	0.4	0	0.6	LAND	1	2012-07-02 03:57:34	-1.53611	0.92022	39.0875	1.83427e-06	15.7289	2.72738	6.77604	0.0396202
275	8114315	M	519	TRUE	TRUE	2012	Chick_2	2012-07-02 15:32:00	2012-07-02 18:41:21	11361	25.0299	49.248	10	951	250	38	0	0	36	19	0	0	0.5	0.5	SEA	0	2012-07-02 03:57:36	11.5733	-0.993768	25.6464	0	14.5151	2.44138	5.14086	0
276	8114315	M	519	TRUE	TRUE	2012	Chick_2	2012-07-03 12:15:45	2012-07-03 15:30:43	11698	19.9256	28.1682	11	608	422	39	0	0	36	27	0	0	0.692308	0.307692	SEA	0	2012-07-03 03:58:33	8.28667	-0.563526	37.6893	0	14.6915	-0.0618569	-1.54963	0
277	8114315	M	519	TRUE	TRUE	2012	Chick_2	2012-07-03 18:54:39	2012-07-03 21:59:19	11080	26.487	106.84	14	593	106	37	0	0	34	17	0	0	0.459459	0.540541	SEA	0	2012-07-03 03:58:33	14.935	-0.719037	41.9828	0	14.9271	-1.01004	-2.56368	0
279	8114315	M	519	TRUE	TRUE	2012	Chick_2	2012-07-08 11:58:07	2012-07-08 13:58:35	7228	8.58219	134.098	92	957	61	25	0	0	21	19	0	0	0.76	0.24	SEA	0	2012-07-08 04:04:23	7.89556	-0.476136	64.3426	0.000276558	16.7019	0.408677	3.04564	5.97366
370	8114316	M	522	TRUE	FALSE	2011	Incubation	2011-05-23 15:12:42	2011-05-23 17:31:28	8326	16.7175	922.3	891	1019	10	28	0	0	26	14	0	0	0.5	0.5	SEA	0	2011-05-23 04:14:21	10.9725	-0.964037	59.1664	6.31075e-05	9.79721	1.11044	9.17092	1.36312
374	8114316	M	522	TRUE	FALSE	2011	Incubation	2011-05-26 10:22:38	2011-05-26 19:01:56	31158	18.8866	10.3411	10	905	3014	104	0	0	99	75	0	0	0.721154	0.278846	SEA	0	2011-05-26 04:09:34	6.21778	-0.0569832	36.3575	0	9.40043	1.82897	6.44655	0
376	8114316	M	522	TRUE	FALSE	2011	Incubation	2011-05-27 13:21:08	2011-05-27 15:14:17	6789	10.3215	13.0663	9	903	588	23	0	0	20	10	0	0	0.434783	0.565217	SEA	0	2011-05-27 04:08:04	9.21778	-0.746251	50.1032	9.95337e-07	11.1981	8.04442	1.18694	0.0214993
382	8114316	M	522	TRUE	FALSE	2011	Incubation	2011-06-07 06:57:32	2011-06-07 12:40:04	20552	13.6419	315.382	284	899	68	69	0	0	66	58	0	0	0.84058	0.15942	SEA	0	2011-06-07 03:55:21	3.03639	0.700338	24.4466	2.53935e-05	15.7959	7.75245	-5.69585	0.5485
383	8114316	M	522	TRUE	FALSE	2011	Incubation	2011-06-07 16:19:03	2011-06-07 18:07:42	6519	14.5463	353.619	283	918	21	22	0	0	20	13	0	0	0.590909	0.409091	SEA	0	2011-06-07 03:55:21	12.395	-0.994658	35.7781	0.000259217	15.5695	6.96332	-4.23837	5.59909
385	8114316	M	522	TRUE	FALSE	2011	Incubation	2011-06-08 02:44:23	2011-06-08 10:13:49	26966	35.2161	309.878	281	923	90	90	0	0	85	43	0	0	0.477778	0.522222	SEA	0	2011-06-08 03:54:33	-1.16944	0.953498	50.9122	0.000507255	15.2981	4.81922	-1.76751	10.9567
387	8114316	M	522	TRUE	FALSE	2011	Incubation	2011-06-08 13:37:14	2011-06-08 21:01:48	26674	25.5606	299.544	282	927	90	89	0	0	86	54	0	0	0.606742	0.393258	SEA	0	2011-06-08 03:54:34	9.71111	-0.82577	37.0351	0.000196941	15.0619	2.42389	-4.43126	4.25393
388	8114316	M	522	TRUE	FALSE	2011	Incubation	2011-06-09 02:49:26	2011-06-09 13:39:41	39015	46.7436	300.195	283	915	133	131	0	0	128	94	0	0	0.717557	0.282443	SEA	0	2011-06-09 03:53:50	-1.07333	0.960779	15.485	0	15.9824	1.93091	-8.8192	0
389	8114316	M	522	TRUE	FALSE	2011	Incubation	2011-06-09 16:46:19	2011-06-09 21:47:49	18090	15.0771	311.492	284	911	61	61	0	0	54	46	0	0	0.754098	0.245902	SEA	0	2011-06-09 03:53:50	12.8747	-0.973893	20.7632	3.08768e-05	14.8338	2.29771	-4.85468	0.666939
391	8114316	M	522	TRUE	FALSE	2011	Chick_1	2011-06-14 08:56:26	2011-06-14 12:25:29	12543	11.8877	597.136	589	641	22	42	0	0	38	30	0	0	0.714286	0.285714	SEA	0	2011-06-14 03:51:18	5.08556	0.237121	64.2615	4.73317e-05	15.1858	3.05936	4.36886	1.02237
392	8114316	M	522	TRUE	FALSE	2011	Chick_1	2011-06-14 17:57:13	2011-06-14 20:46:02	10129	14.9214	595.611	590	617	18	34	0	0	30	22	0	0	0.647059	0.352941	SEA	0	2011-06-14 03:51:18	14.0986	-0.85283	87.9747	7.41574e-05	15.0531	2.16438	5.07941	1.6018
396	8114316	M	522	TRUE	FALSE	2011	Chick_1	2011-06-17 07:30:46	2011-06-17 17:52:16	37290	12.913	621.016	587	1397	61	125	0	0	121	112	0	0	0.896	0.104	SEA	0	2011-06-17 03:50:36	3.66944	0.572981	77.6514	3.47692e-05	14.5538	5.72206	-5.57571	0.751015
399	8114316	M	522	TRUE	FALSE	2011	Chick_1	2011-06-20 13:58:45	2011-06-20 16:07:32	7727	9.48299	17.6271	15	594	472	26	0	0	22	15	0	0	0.576923	0.423077	SEA	0	2011-06-20 03:50:35	10.1361	-0.883289	56.2571	0.000185043	13.7566	0.330784	7.73056	3.99692
401	8114316	M	522	TRUE	FALSE	2011	Chick_1	2011-06-24 11:52:39	2011-06-24 18:32:48	24009	39.3078	319.74	282	913	77	81	0	0	76	36	0	0	0.444444	0.555556	SEA	0	2011-06-24 03:51:33	8.01833	-0.504151	41.0103	0	14.4195	5.78754	6.12141	0
402	8114316	M	522	TRUE	FALSE	2011	Chick_1	2011-06-25 02:25:55	2011-06-25 04:57:10	9075	17.1609	311.903	282	603	31	31	24	0.774194	28	17	17	0.548387	0	0.451613	LAND	1	2011-06-25 03:51:58	-1.43417	0.930338	54.6353	2.02791e-05	13.9918	3.48055	7.5006	0.438028
403	8114316	M	522	TRUE	FALSE	2011	Chick_1	2011-06-25 11:40:59	2011-06-25 18:10:24	23365	9.0333	323.878	281	817	74	78	0	0	73	71	0	0	0.910256	0.0897436	SEA	0	2011-06-25 03:51:58	7.81694	-0.457939	58.8594	3.1204e-05	13.6805	3.25142	7.94054	0.674007
404	8114316	M	522	TRUE	FALSE	2011	Chick_1	2011-06-26 07:01:24	2011-06-26 20:15:32	47648	28.968	305.424	282	1386	158	159	0	0	156	125	0	0	0.786164	0.213836	SEA	0	2011-06-26 03:52:28	3.14889	0.679014	44.5412	2.29412e-05	14.1049	-1.01226	5.41156	0.495529
406	8114316	M	522	TRUE	FALSE	2011	Chick_1	2011-06-27 11:52:55	2011-06-27 18:17:26	23071	19.4246	299.633	284	600	79	77	0	0	74	61	0	0	0.792208	0.207792	SEA	0	2011-06-27 03:53:01	7.99833	-0.499622	9.94943	0	14.2452	-2.38629	3.26442	0
407	8114316	M	522	TRUE	FALSE	2011	Chick_1	2011-06-28 10:34:26	2011-06-28 17:40:03	25537	25.4673	305.384	282	726	86	86	0	0	83	57	0	0	0.662791	0.337209	SEA	0	2011-06-28 03:53:40	6.67944	-0.176942	3.46738	0	15.0705	-1.95181	-0.178842	0
413	8114316	M	522	TRUE	FALSE	2011	Chick_2	2011-07-05 20:46:03	2011-07-05 23:36:13	10210	13.9264	601	587	626	18	35	0	0	30	24	0	0	0.685714	0.314286	SEA	0	2011-07-05 03:59:50	16.7703	-0.316408	15.2634	0	16.8315	-3.93782	-2.21635	0
414	8114316	M	522	TRUE	FALSE	2011	Chick_2	2011-07-06 11:48:08	2011-07-06 16:29:36	16888	9.73343	672.769	586	1530	26	57	0	0	52	48	0	0	0.842105	0.157895	SEA	0	2011-07-06 04:00:57	7.78639	-0.450813	30.8532	0	16.3627	-5.24833	-2.63679	0
415	8114316	M	522	TRUE	FALSE	2011	Chick_2	2011-07-06 18:59:33	2011-07-06 21:41:47	9734	11.4388	607.824	584	679	17	33	0	0	29	23	0	0	0.69697	0.30303	SEA	0	2011-07-06 04:00:57	14.9767	-0.711413	20.9067	0	17.1034	-4.51072	-2.49425	0
416	8114316	M	522	TRUE	FALSE	2011	Chick_2	2011-07-07 13:04:48	2011-07-07 14:58:43	6835	7.77493	677	587	1412	11	23	0	0	18	15	0	0	0.652174	0.347826	SEA	0	2011-07-07 04:02:08	9.04444	-0.715286	28.4218	0	17.449	-1.71476	-1.80671	0
417	8114316	M	522	TRUE	FALSE	2011	Chick_2	2011-07-07 16:21:10	2011-07-07 20:33:13	15123	12.0697	629.92	588	1397	25	51	0	0	49	44	0	0	0.862745	0.137255	SEA	0	2011-07-07 04:02:08	12.3172	-0.996553	28.4218	0	17.449	-1.71476	-1.80671	0
420	8114316	M	522	FALSE	FALSE	2011	Chick_2	2011-07-08 17:50:50	2011-07-08 18:33:39	2569	3.02453	44.4789	15	1530	71	9	0	0	0	0	0	0	0	1	NA	NA	2011-07-08 04:03:22	13.7911	-0.892061	25.8566	0	17.7791	2.10814	-1.1119	0
430	8114316	M	522	TRUE	FALSE	2011	Chick_2	2011-07-11 13:19:53	2011-07-11 15:26:24	7591	13.2978	17.6379	15	593	464	26	0	0	23	15	0	0	0.576923	0.423077	SEA	0	2011-07-11 04:07:22	9.20861	-0.744651	75.8819	0	17.4849	-2.30826	1.13895	0
436	8114316	M	522	TRUE	FALSE	2011	Chick_2	2011-07-16 11:44:23	2011-07-16 17:42:44	21501	17.6092	15.9986	15	621	1381	72	0	0	70	59	0	0	0.819444	0.180556	SEA	0	2011-07-16 04:14:56	7.49083	-0.380465	41.96	9.14922e-05	17.0357	6.39871	7.31576	1.97623
447	8114316	M	522	TRUE	TRUE	2012	Incubation	2012-05-25 17:10:09	2012-05-25 19:12:03	7314	18.0001	515.062	110	927	16	25	0	0	21	5	0	0	0.2	0.8	SEA	0	2012-05-25 04:09:57	13.0033	-0.9657	7.03489	0	9.86555	0.179562	-0.877307	0
450	8114316	M	522	TRUE	TRUE	2012	Chick_1	2012-06-13 13:23:34	2012-06-13 20:11:28	24474	29.8026	487.865	107	895	52	82	0	0	76	59	0	0	0.719512	0.280488	SEA	0	2012-06-13 03:51:23	9.53639	-0.799117	26.3066	0	12.0825	-0.498994	-0.198405	0
462	8114317	M	523	TRUE	FALSE	2011	Incubation	2011-05-25 03:08:17	2011-05-25 07:10:19	14522	20.4317	907.647	895	934	17	49	39	0.795918	43	33	33	0.673469	0	0.326531	LAND	1	2011-05-25 04:11:08	-1.0475	0.962633	65.3853	8.32776e-06	9.60229	4.44186	11.1671	0.17988
466	8114317	M	523	FALSE	FALSE	2011	Incubation	2011-05-26 11:09:11	2011-05-26 11:35:31	1580	5.87535	36.4265	10	898	68	6	0	0	3	0	0	0	0	1	NA	NA	2011-05-26 04:09:35	6.99333	-0.257133	36.3575	0	9.40043	1.82897	6.44655	0
476	8114317	M	523	TRUE	FALSE	2011	Chick_1	2011-06-17 07:50:07	2011-06-17 14:50:23	25216	20.6042	614.905	589	1215	42	85	76	0.894118	80	67	67	0.788235	0	0.211765	LAND	1	2011-06-17 03:50:38	3.99139	0.501951	77.6514	3.47692e-05	14.5538	5.72206	-5.57571	0.751015
477	8114317	M	523	TRUE	FALSE	2011	Chick_1	2011-06-17 18:20:59	2011-06-17 21:01:49	9650	14.8255	602.353	587	676	17	33	0	0	28	22	0	0	0.666667	0.333333	SEA	0	2011-06-17 03:50:38	14.5058	-0.792423	65.3874	6.35308e-05	14.5913	6.58707	4.50767	1.37226
479	8114317	M	523	TRUE	FALSE	2011	Chick_1	2011-06-19 15:29:50	2011-06-19 18:25:25	10535	19.4762	16.8591	15	595	660	36	10	0.277778	34	19	1	0.0277778	0.5	0.472222	SEA	0.0526316	2011-06-19 03:50:33	11.6547	-0.995917	77.4108	0.00066259	14.0397	3.65471	2.0825	14.3119
480	8114317	M	523	FALSE	FALSE	2011	Chick_1	2011-06-19 21:25:31	2011-06-19 21:42:21	1010	3.11309	55.2069	15	596	29	4	0	0	1	0	0	0	0	1	NA	NA	2011-06-19 03:50:32	17.5831	-0.108939	64.8651	0.000244509	13.8767	3.32396	3.4921	5.28138
482	8114317	M	523	TRUE	FALSE	2011	Chick_1	2011-06-20 16:36:03	2011-06-20 21:22:55	17212	11.9463	16.4157	14	637	1085	58	0	0	55	50	0	0	0.862069	0.137931	SEA	0	2011-06-20 03:50:37	12.7572	-0.980415	56.2571	0.000185043	13.7566	0.330784	7.73056	3.99692
486	8114317	M	523	TRUE	FALSE	2011	Chick_1	2011-06-23 19:54:16	2011-06-23 22:02:13	7677	12.9015	413.35	282	1415	20	26	0	0	22	12	0	0	0.461538	0.538462	SEA	0	2011-06-23 03:51:14	16.0506	-0.488494	50.8426	0.000261105	14.9064	6.48159	9.34717	5.63988
487	8114317	M	523	TRUE	FALSE	2011	Chick_1	2011-06-24 02:17:24	2011-06-24 04:43:23	8759	17.5403	312.233	283	612	30	30	22	0.733333	25	16	16	0.533333	0	0.466667	LAND	1	2011-06-24 03:51:34	-1.56944	0.91677	35.9296	0	15.1332	6.49751	7.5214	0
488	8114317	M	523	TRUE	FALSE	2011	Chick_1	2011-06-24 12:49:47	2011-06-24 22:38:54	35347	9.02035	296.983	282	601	121	118	0	0	114	111	0	0	0.940678	0.059322	SEA	0	2011-06-24 03:51:35	8.97	-0.701531	45.6244	1.87185e-06	14.1196	4.42343	6.13791	0.040432
489	8114317	M	523	TRUE	FALSE	2011	Chick_1	2011-06-25 02:04:40	2011-06-25 15:16:13	47493	57.5229	296.92	281	608	162	159	25	0.157233	157	110	10	0.0628931	0.628931	0.308176	SEA	0.0909091	2011-06-25 03:51:59	-1.78861	0.892356	54.6353	2.02791e-05	13.9918	3.48055	7.5006	0.438028
491	8114317	M	523	TRUE	FALSE	2011	Chick_1	2011-06-26 11:27:19	2011-06-26 13:30:08	7369	14.5657	612.308	590	674	13	25	0	0	19	12	0	0	0.48	0.52	SEA	0	2011-06-26 03:52:29	7.58056	-0.402081	44.5412	2.29412e-05	14.1049	-1.01226	5.41156	0.495529
492	8114317	M	523	TRUE	FALSE	2011	Chick_1	2011-06-26 14:04:13	2011-06-26 19:06:33	18140	19.3514	606.323	589	734	31	61	0	0	55	42	0	0	0.688525	0.311475	SEA	0	2011-06-26 03:52:32	10.1947	-0.890378	26.4097	0	14.042	-2.49321	4.7893	0
493	8114317	M	523	TRUE	FALSE	2011	Chick_1	2011-06-27 11:06:48	2011-06-27 17:56:41	24593	10.0304	599.667	589	642	42	82	0	0	78	73	0	0	0.890244	0.109756	SEA	0	2011-06-27 03:53:02	7.22944	-0.316339	9.94943	0	14.2452	-2.38629	3.26442	0
288	8114318	F	521	TRUE	FALSE	2011	Incubation	2011-05-25 12:42:32	2011-05-25 14:42:50	7218	11.1461	142.298	107	913	57	25	0	0	11	4	0	0	0.16	0.84	SEA	0	2011-05-25 04:11:07	8.52361	-0.613654	34.1578	2.76853e-05	9.45549	4.43919	11.9157	0.598003
289	8114318	F	521	TRUE	FALSE	2011	Incubation	2011-05-25 15:59:39	2011-05-25 17:05:51	3972	11.573	167.931	106	912	29	14	0	0	9	4	0	0	0.285714	0.714286	SEA	0	2011-05-25 04:11:07	11.8089	-0.998749	34.1578	2.76853e-05	9.45549	4.43919	11.9157	0.598003
290	8114318	F	521	TRUE	FALSE	2011	Incubation	2011-05-26 05:10:15	2011-05-26 07:11:16	7261	16.1702	143.456	108	951	57	25	0	0	18	3	0	0	0.12	0.88	SEA	0	2011-05-26 04:09:34	1.01139	0.96515	25.21	0	9.89442	1.44128	9.9388	0
291	8114318	F	521	TRUE	FALSE	2011	Incubation	2011-05-27 03:42:33	2011-05-27 06:23:18	9645	18.5201	10.9688	10	896	961	33	0	0	27	13	0	0	0.393939	0.606061	SEA	0	2011-05-27 04:08:06	-0.425833	0.993792	55.9363	0	11.1473	7.33667	-5.39412	0
292	8114318	F	521	TRUE	FALSE	2011	Incubation	2011-05-28 03:10:13	2011-05-28 05:44:46	9273	17.7154	12.2221	10	911	833	31	0	0	21	10	0	0	0.322581	0.677419	SEA	0	2011-05-28 04:06:37	-0.94	0.969872	50.7662	4.93396e-06	10.9538	7.15812	6.40061	0.106574
293	8114318	F	521	TRUE	FALSE	2011	Incubation	2011-05-28 07:50:00	2011-05-28 12:00:00	15000	31.4876	11.3691	10	979	1398	50	0	0	47	24	0	0	0.48	0.52	SEA	0	2011-05-28 04:06:38	3.72278	0.561482	63.69	6.01128e-06	10.1205	6.40725	7.33231	0.129844
298	8114318	F	521	TRUE	FALSE	2011	Incubation	2011-06-03 14:52:24	2011-06-03 16:59:26	7622	17.7366	12.7309	10	895	669	26	0	0	21	7	0	0	0.269231	0.730769	SEA	0	2011-06-03 03:59:09	10.8875	-0.957885	21.4951	0	11.8892	-2.9283	1.07266	0
299	8114318	F	521	TRUE	FALSE	2011	Incubation	2011-06-03 18:33:43	2011-06-03 19:38:59	3916	11.7349	16.2508	10	943	299	14	0	0	10	3	0	0	0.214286	0.785714	SEA	0	2011-06-03 03:59:10	14.5758	-0.781112	4.55471	0	12.0364	-1.10288	-0.13242	0
300	8114318	F	521	TRUE	FALSE	2011	Incubation	2011-06-04 07:09:42	2011-06-04 09:00:14	6632	7.21314	13.2302	10	912	569	23	0	0	19	15	0	0	0.652174	0.347826	SEA	0	2011-06-04 03:58:05	3.19361	0.670373	1.74833	0	11.9181	2.23161	0.448525	0
304	8114318	F	521	TRUE	FALSE	2011	Incubation	2011-06-04 10:40:16	2011-06-04 11:30:54	3038	6.72784	14.4455	10	902	211	11	0	0	6	4	0	0	0.363636	0.636364	SEA	0	2011-06-04 03:58:06	6.70278	-0.182951	1.74833	0	11.9181	2.23161	0.448525	0
305	8114318	F	521	TRUE	FALSE	2011	Incubation	2011-06-04 13:50:33	2011-06-04 15:48:04	7051	14.8346	12.9643	10	935	616	24	0	0	19	11	0	0	0.458333	0.541667	SEA	0	2011-06-04 03:58:05	9.87444	-0.849125	1.75017	0	12.1504	2.44386	0.982962	0
306	8114318	F	521	TRUE	FALSE	2011	Incubation	2011-06-04 19:25:20	2011-06-04 22:10:05	9885	17.5266	12.1167	10	927	891	33	0	0	30	20	0	0	0.606061	0.393939	SEA	0	2011-06-04 03:58:05	15.4542	-0.618237	3.9439	0	12.8427	3.01153	0.437886	0
307	8114318	F	521	TRUE	FALSE	2011	Incubation	2011-06-05 08:56:39	2011-06-05 10:06:25	4186	9.57758	15.4498	10	897	329	14	0	0	10	5	0	0	0.357143	0.642857	SEA	0	2011-06-05 03:57:07	4.99222	0.260785	26.3528	0	12.6271	0.909578	-4.02622	0
308	8114318	F	521	TRUE	FALSE	2011	Incubation	2011-06-05 12:10:09	2011-06-05 13:56:54	6405	12.6402	13.3443	10	921	549	22	0	0	17	10	0	0	0.454545	0.545455	SEA	0	2011-06-05 03:57:07	8.21722	-0.548415	35.397	0	13.1441	-0.491537	-7.3948	0
311	8114318	F	521	TRUE	FALSE	2011	Incubation	2011-06-07 17:05:58	2011-06-07 18:14:47	4129	12.5381	386.462	287	896	13	14	0	0	11	4	0	0	0.285714	0.714286	SEA	0	2011-06-07 03:55:21	13.1769	-0.952904	35.7781	0.000259217	15.5695	6.96332	-4.23837	5.59909
312	8114318	F	521	TRUE	FALSE	2011	Incubation	2011-06-08 08:46:15	2011-06-08 10:52:08	7553	9.69665	338.16	284	901	25	26	0	0	17	13	0	0	0.5	0.5	SEA	0	2011-06-08 03:54:33	4.86167	0.293623	44.8276	0.000171201	14.7159	3.33602	-2.08522	3.69795
313	8114318	F	521	TRUE	FALSE	2011	Incubation	2011-06-08 16:59:01	2011-06-08 18:13:09	4448	11.4515	338.143	284	843	14	15	0	0	12	6	0	0	0.4	0.6	SEA	0	2011-06-08 03:54:34	13.0742	-0.960719	37.0351	0.000196941	15.0619	2.42389	-4.43126	4.25393
314	8114318	F	521	TRUE	FALSE	2011	Incubation	2011-06-08 21:03:17	2011-06-08 22:16:11	4374	10.0565	376.357	283	897	14	15	0	0	10	5	0	0	0.333333	0.666667	SEA	0	2011-06-08 03:54:33	17.1456	-0.221832	24.749	0.000137949	15.7097	1.63905	-6.66842	2.97971
316	8114318	F	521	TRUE	FALSE	2011	Incubation	2011-06-09 14:52:41	2011-06-09 17:44:12	10291	18.62	329.618	287	916	34	35	0	0	30	15	0	0	0.428571	0.571429	SEA	0	2011-06-09 03:53:51	10.9806	-0.964596	20.7632	3.08768e-05	14.8338	2.29771	-4.85468	0.666939
318	8114318	F	521	TRUE	FALSE	2011	Chick_1	2011-06-10 12:04:18	2011-06-10 17:43:32	20354	53.8539	322.091	285	912	66	68	34	0.5	63	26	20	0.294118	0.0882353	0.617647	MIX	0.769231	2011-06-10 03:53:11	8.18528	-0.541403	33.137	1.10226e-06	14.2432	-2.30866	0.485296	0.0238087
322	8114318	F	521	TRUE	FALSE	2011	Chick_1	2011-06-18 12:24:28	2011-06-18 14:04:22	5994	15.1992	603.091	589	642	11	20	0	0	16	4	0	0	0.2	0.8	SEA	0	2011-06-18 03:50:32	8.56556	-0.622287	43.3372	0	14.1589	5.33614	0.492295	0
324	8114318	F	521	TRUE	FALSE	2011	Chick_1	2011-06-19 06:58:14	2011-06-19 11:58:11	17997	19.5158	663.893	589	1482	28	60	0	0	54	39	0	0	0.65	0.35	SEA	0	2011-06-19 03:50:31	3.12861	0.682902	83.5998	0.000463589	14.3138	3.77089	-0.889112	10.0135
326	8114318	F	521	TRUE	FALSE	2011	Chick_1	2011-06-20 02:29:22	2011-06-21 07:16:03	103601	91.6004	609.596	585	1439	171	346	56	0.16185	341	270	55	0.15896	0.621387	0.219653	MIX	0.203704	2011-06-20 03:50:35	-1.35361	0.937864	59.9847	0.000195974	13.4801	2.13506	4.13614	4.23303
327	8114318	F	521	TRUE	FALSE	2011	Chick_1	2011-06-21 12:57:22	2011-06-21 14:47:19	6597	13.0855	599.083	591	641	12	22	0	0	18	12	0	0	0.545455	0.454545	SEA	0	2011-06-21 03:50:43	9.11083	-0.727324	44.7763	5.20296e-05	14.229	3.91822	9.31891	1.12384
328	8114318	F	521	TRUE	FALSE	2011	Chick_1	2011-06-21 17:29:35	2011-06-21 19:10:38	6063	15.5441	606.545	591	653	11	21	0	0	17	8	0	0	0.380952	0.619048	SEA	0	2011-06-21 03:50:43	13.6478	-0.908387	44.7763	5.20296e-05	14.229	3.91822	9.31891	1.12384
329	8114318	F	521	TRUE	FALSE	2011	Chick_1	2011-06-22 07:23:40	2011-06-22 10:15:42	10322	14.2536	643.647	590	1384	17	35	0	0	30	25	0	0	0.714286	0.285714	SEA	0	2011-06-22 03:50:55	3.54583	0.599198	38.0866	0	14.7647	5.54269	6.66497	0
330	8114318	F	521	TRUE	FALSE	2011	Chick_1	2011-06-22 12:08:18	2011-06-22 15:11:03	10965	15.2228	608.316	587	737	19	37	0	0	27	21	0	0	0.567568	0.432432	SEA	0	2011-06-22 03:50:56	8.28944	-0.564127	43.5143	0	15.0191	5.36602	4.95507	0
331	8114318	F	521	TRUE	FALSE	2011	Chick_1	2011-06-22 17:10:10	2011-06-23 15:06:41	78991	31.0045	598.376	586	745	133	264	153	0.579545	261	238	144	0.545455	0.356061	0.0984848	MIX	0.605042	2011-06-22 03:50:56	13.3206	-0.940831	43.5143	0	15.0191	5.36602	4.95507	0
334	8114318	F	521	TRUE	FALSE	2011	Chick_1	2011-06-24 17:07:38	2011-06-24 20:21:26	11628	14.4956	645.421	591	1518	19	39	0	0	35	27	0	0	0.692308	0.307692	SEA	0	2011-06-24 03:51:33	13.2681	-0.9454	45.6244	1.87185e-06	14.1196	4.42343	6.13791	0.040432
335	8114318	F	521	TRUE	FALSE	2011	Chick_1	2011-06-25 07:58:03	2011-06-25 09:40:43	6160	4.12102	676.8	590	1380	10	21	0	0	13	13	0	0	0.619048	0.380952	SEA	0	2011-06-25 03:51:58	4.10139	0.476839	58.8594	3.1204e-05	13.6805	3.25142	7.94054	0.674007
337	8114318	F	521	TRUE	FALSE	2011	Chick_1	2011-06-25 17:01:04	2011-06-25 20:01:21	10817	11.7027	602.053	589	642	19	37	0	0	31	27	0	0	0.72973	0.27027	SEA	0	2011-06-25 03:51:58	13.1517	-0.95489	50.7707	6.80645e-06	13.7967	1.9554	7.36917	0.147019
339	8114318	F	521	TRUE	FALSE	2011	Chick_1	2011-06-26 10:26:41	2011-06-26 12:42:25	8144	14.9729	671.923	590	1473	13	28	0	0	21	12	0	0	0.428571	0.571429	SEA	0	2011-06-26 03:52:27	6.57056	-0.148816	44.5412	2.29412e-05	14.1049	-1.01226	5.41156	0.495529
340	8114318	F	521	TRUE	FALSE	2011	Chick_1	2011-06-26 16:02:09	2011-06-26 19:26:45	12276	18.8649	614.048	586	755	21	41	7	0.170732	38	27	7	0.170732	0.487805	0.341463	MIX	0.259259	2011-06-26 03:52:28	12.1614	-0.999108	26.4097	0	14.042	-2.49321	4.7893	0
341	8114318	F	521	TRUE	FALSE	2011	Chick_1	2011-06-27 09:04:33	2011-06-27 18:27:40	33787	10.3992	603.14	586	723	57	113	67	0.59292	109	103	67	0.59292	0.318584	0.0884956	MIX	0.650485	2011-06-27 03:53:02	5.19194	0.209974	9.94943	0	14.2452	-2.38629	3.26442	0
342	8114318	F	521	TRUE	FALSE	2011	Chick_1	2011-06-27 18:38:36	2011-06-27 20:58:54	8418	12.7891	604.933	589	656	15	29	0	0	22	16	0	0	0.551724	0.448276	SEA	0	2011-06-27 03:53:01	14.7597	-0.750159	3.62943	0	15.1294	-2.52946	1.57145	0
344	8114318	F	521	TRUE	FALSE	2011	Chick_2	2011-07-10 13:36:14	2011-07-10 15:34:30	7096	9.59898	699	591	1478	11	24	0	0	19	15	0	0	0.625	0.375	SEA	0	2011-07-10 04:06:00	9.50389	-0.793973	34.7751	0	17.9426	2.94829	0.819523	0
345	8114318	F	521	TRUE	FALSE	2011	Chick_2	2011-07-10 18:15:09	2011-07-10 19:45:09	5400	9.7178	600	589	614	10	18	0	0	16	12	0	0	0.666667	0.333333	SEA	0	2011-07-10 04:05:59	14.1528	-0.84534	39.4942	0	18.2145	0.982456	1.42816	0
346	8114318	F	521	TRUE	FALSE	2011	Chick_2	2011-07-11 09:22:36	2011-07-11 21:36:04	44008	20.7392	602.689	587	705	74	147	46	0.312925	142	111	44	0.29932	0.455782	0.244898	MIX	0.396396	2011-07-11 04:07:23	5.25361	0.194163	59.819	0	17.5734	-1.07585	1.44635	0
347	8114318	F	521	TRUE	FALSE	2011	Chick_2	2011-07-12 04:08:39	2011-07-12 05:48:13	5974	3.74892	603.636	588	666	11	20	0	0	6	6	0	0	0.3	0.7	SEA	0	2011-07-12 04:08:49	-0.00277778	1	55.684	0	17.6495	-3.34108	4.97753	0
349	8114318	F	521	TRUE	FALSE	2011	Chick_2	2011-07-12 15:28:12	2011-07-12 17:07:44	5972	7.81189	598.182	591	640	11	20	0	0	17	13	0	0	0.65	0.35	SEA	0	2011-07-12 04:08:47	11.3236	-0.984363	14.402	0	17.045	0.445462	8.10459	0
353	8114318	F	521	TRUE	FALSE	2011	Chick_2	2011-07-15 17:08:44	2011-07-15 18:52:00	6196	3.21041	680.5	589	1399	10	21	0	0	1	1	0	0	0.047619	0.952381	SEA	0	2011-07-15 04:13:20	12.9233	-0.970926	40.9025	8.44295e-07	16.9094	7.26418	1.79619	0.0182368
354	8114318	F	521	TRUE	FALSE	2011	Chick_2	2011-07-16 02:17:47	2011-07-16 11:39:42	33715	25.3259	612.893	590	1424	56	113	85	0.752212	106	94	82	0.725664	0.106195	0.168142	MIX	0.87234	2011-07-16 04:14:56	-1.9525	0.872176	38.0381	9.14745e-05	17.3055	7.77515	5.37638	1.97585
355	8114318	F	521	TRUE	FALSE	2011	Chick_2	2011-07-16 13:19:24	2011-07-17 19:16:28	107824	74.088	619.526	586	1528	175	360	61	0.169444	354	281	56	0.155556	0.625	0.219444	MIX	0.199288	2011-07-16 04:14:57	9.07417	-0.720702	46.4595	0.000193534	17.1579	4.87106	6.92751	4.18034
356	8114318	F	521	TRUE	FALSE	2011	Chick_2	2011-07-18 03:07:57	2011-07-18 20:14:09	61572	30.418	621.67	585	1445	100	206	80	0.38835	200	162	71	0.34466	0.441748	0.213592	MIX	0.438272	2011-07-18 04:18:14	-1.17139	0.953344	89.9046	9.10928e-06	19.7812	7.6542	-5.73948	0.19676
362	8114318	F	521	FALSE	FALSE	2011	Chick_2	2011-07-20 03:01:15	2011-07-20 08:44:56	20621	44.37	606.114	590	683	35	69	0	0	37	0	0	0	0	1	NA	NA	2011-07-20 04:21:41	-1.34056	0.939044	22.8127	0	18.3235	2.26794	-3.16741	0
363	8114318	F	521	TRUE	FALSE	2011	Chick_2	2011-07-20 09:05:39	2011-07-20 19:06:19	36040	25.7776	601.262	588	713	61	121	61	0.504132	80	67	54	0.446281	0.107438	0.446281	MIX	0.80597	2011-07-20 04:21:41	4.73278	0.325706	40.0498	0	17.6728	0.144493	-4.7407	0
1297	8114320	M	528	TRUE	FALSE	2011	Incubation	2011-05-25 23:22:22	2011-05-26 21:58:54	81392	20.4401	115.445	105	739	706	272	194	0.713235	215	192	181	0.665441	0.0404412	0.294118	LAND	0.942708	2011-05-25 04:11:09	19.1869	0.305765	43.3305	5.53706e-05	9.94715	3.13834	11.228	1.19601
1298	8114320	M	528	TRUE	FALSE	2011	Incubation	2011-05-27 11:21:05	2011-05-27 13:16:45	6940	17.2478	23.3851	9	918	335	24	0	0	19	8	0	0	0.333333	0.666667	SEA	0	2011-05-27 04:08:05	7.21667	-0.313164	63.2241	9.95337e-07	10.888	8.35488	-3.2669	0.0214993
1303	8114320	M	528	TRUE	FALSE	2011	Incubation	2011-06-08 02:15:40	2011-06-08 12:45:31	37791	19.9324	307.31	282	939	126	126	91	0.722222	122	108	83	0.65873	0.198413	0.142857	MIX	0.768519	2011-06-08 03:54:34	-1.64833	0.908326	50.9122	0.000507255	15.2981	4.81922	-1.76751	10.9567
1304	8114320	M	528	TRUE	FALSE	2011	Incubation	2011-06-08 19:38:13	2011-06-08 22:10:00	9107	4.28261	333.5	285	910	30	31	0	0	21	21	0	0	0.677419	0.322581	SEA	0	2011-06-08 03:54:34	15.7275	-0.560458	24.749	0.000137949	15.7097	1.63905	-6.66842	2.97971
1305	8114320	M	528	TRUE	FALSE	2011	Incubation	2011-06-09 12:28:01	2011-06-09 20:45:51	29870	33.4451	334.413	283	1276	92	100	0	0	95	65	0	0	0.65	0.35	SEA	0	2011-06-09 03:53:53	8.56889	-0.62297	20.7632	3.08768e-05	14.8338	2.29771	-4.85468	0.666939
1306	8114320	M	528	TRUE	FALSE	2011	Chick_1	2011-06-11 16:43:09	2011-06-11 17:37:06	3237	3.34447	416.2	287	925	10	11	0	0	6	5	0	0	0.454545	0.545455	SEA	0	2011-06-11 03:52:38	12.8419	-0.975806	79.7481	0	14.5412	-1.84251	3.15232	0
1307	8114320	M	528	TRUE	FALSE	2011	Chick_1	2011-06-11 18:54:43	2011-06-11 20:18:28	5025	4.88316	370.438	285	908	16	17	0	0	13	13	0	0	0.764706	0.235294	SEA	0	2011-06-11 03:52:38	15.0347	-0.70065	75.9134	0	14.9775	-1.81526	3.39995	0
1309	8114320	M	528	TRUE	FALSE	2011	Chick_1	2011-06-16 12:58:52	2011-06-16 14:29:48	5456	11.3007	607.6	591	669	10	19	0	0	14	8	0	0	0.421053	0.578947	SEA	0	2011-06-16 03:50:47	9.13472	-0.731602	31.3341	9.5644e-06	13.9922	-0.883615	0.441672	0.206591
1310	8114320	M	528	TRUE	FALSE	2011	Chick_1	2011-06-17 09:45:32	2011-06-17 11:17:31	5519	6.31329	611.3	591	684	10	19	0	0	14	13	0	0	0.684211	0.315789	SEA	0	2011-06-17 03:50:37	5.91528	0.0221784	77.6514	3.47692e-05	14.5538	5.72206	-5.57571	0.751015
1311	8114320	M	528	TRUE	FALSE	2011	Chick_1	2011-06-17 13:58:32	2011-06-17 21:13:14	26082	29.2174	621.186	585	1208	43	87	0	0	82	59	0	0	0.678161	0.321839	SEA	0	2011-06-17 03:50:37	10.1319	-0.882777	85.0785	3.82018e-05	14.5849	7.06675	-1.32721	0.82516
1312	8114320	M	528	TRUE	FALSE	2011	Chick_1	2011-06-18 14:02:51	2011-06-18 19:22:50	19199	18.0828	600.273	586	627	33	64	0	0	61	52	0	0	0.8125	0.1875	SEA	0	2011-06-18 03:50:33	10.205	-0.8916	43.3372	0	14.1589	5.33614	0.492295	0
1314	8114321	M	530	TRUE	FALSE	2011	Incubation	2011-05-26 04:24:20	2011-05-27 14:11:29	121629	25.7079	115.288	0	894	1055	406	357	0.87931	394	336	326	0.802956	0.0246305	0.172414	LAND	0.970238	2011-05-26 04:09:35	0.245833	0.99793	25.21	0	9.89442	1.44128	9.9388	0
1316	8114321	M	530	TRUE	FALSE	2011	Incubation	2011-06-09 13:02:28	2011-06-11 08:06:09	155021	34.073	600.869	585	1297	259	517	466	0.901354	512	491	462	0.893617	0.0560928	0.0502901	LAND	0.940937	2011-06-09 03:53:52	9.14333	-0.733137	20.7632	3.08768e-05	14.8338	2.29771	-4.85468	0.666939
1319	8114321	M	530	TRUE	FALSE	2011	Chick_1	2011-06-14 19:28:33	2011-06-15 08:00:09	45096	36.7737	601.645	587	683	76	151	136	0.900662	146	118	116	0.768212	0.013245	0.218543	LAND	0.983051	2011-06-14 03:51:18	15.6208	-0.583364	90.2095	7.91619e-05	15.1528	0.819327	6.09745	1.7099
1320	8114321	M	530	TRUE	FALSE	2011	Chick_1	2011-06-15 11:56:33	2011-06-16 08:05:34	72541	39.2583	604.446	587	1406	121	242	161	0.665289	238	203	152	0.628099	0.210744	0.161157	MIX	0.748768	2011-06-15 03:51:01	8.09222	-0.520761	49.0521	1.17732e-05	14.0739	1.15618	10.1783	0.254302
1321	8114321	M	530	TRUE	FALSE	2011	Chick_1	2011-06-16 14:27:44	2011-06-18 06:40:31	144767	42.0039	598.185	587	696	243	483	387	0.801242	480	442	374	0.774327	0.140787	0.0848861	MIX	0.846154	2011-06-16 03:50:47	10.6158	-0.935058	31.3341	9.5644e-06	13.9922	-0.883615	0.441672	0.206591
1322	8114321	M	530	TRUE	FALSE	2011	Chick_1	2011-06-18 12:44:56	2011-06-19 08:42:40	71864	33.7286	598.934	586	632	121	240	198	0.825	236	214	196	0.816667	0.075	0.108333	LAND	0.915888	2011-06-18 03:50:33	8.90639	-0.689567	43.3372	0	14.1589	5.33614	0.492295	0
1323	8114321	M	530	TRUE	FALSE	2011	Chick_1	2011-06-19 15:03:56	2011-06-19 17:05:21	7285	7.39499	605.846	591	669	13	25	0	0	21	18	0	0	0.72	0.28	SEA	0	2011-06-19 03:50:32	11.2233	-0.979399	77.4108	0.00066259	14.0397	3.65471	2.0825	14.3119
1324	8114321	M	530	TRUE	FALSE	2011	Chick_1	2011-06-19 18:26:31	2011-06-20 06:24:45	43094	33.7264	598.671	587	628	73	144	116	0.805556	140	117	114	0.791667	0.0208333	0.1875	LAND	0.974359	2011-06-19 03:50:33	14.5994	-0.777237	64.8651	0.000244509	13.8767	3.32396	3.4921	5.28138
1325	8114321	M	530	TRUE	FALSE	2011	Chick_1	2011-06-20 16:51:40	2011-06-20 18:31:04	5964	9.91525	600.364	590	640	11	20	0	0	16	12	0	0	0.6	0.4	SEA	0	2011-06-20 03:50:35	13.0181	-0.964692	56.2571	0.000185043	13.7566	0.330784	7.73056	3.99692
1326	8114321	M	530	TRUE	FALSE	2011	Chick_1	2011-06-20 21:05:00	2011-06-22 05:30:27	116727	72.258	601.697	584	731	195	390	249	0.638462	385	325	229	0.587179	0.246154	0.166667	MIX	0.704615	2011-06-20 03:50:35	17.2403	-0.197586	48.8685	0.000208466	14.2249	0.935215	9.72665	4.50286
1327	8114321	M	530	TRUE	FALSE	2011	Chick_1	2011-06-22 11:44:52	2011-06-23 13:39:42	93290	50.416	605.781	585	1465	155	311	224	0.720257	307	274	212	0.681672	0.199357	0.118971	MIX	0.773723	2011-06-22 03:50:56	7.89889	-0.476903	38.0866	0	14.7647	5.54269	6.66497	0
1328	8114321	M	530	TRUE	FALSE	2011	Chick_1	2011-06-23 15:16:08	2011-06-23 18:10:27	10459	22.1075	325.235	284	609	34	35	0	0	30	15	0	0	0.428571	0.571429	SEA	0	2011-06-23 03:51:13	11.4153	-0.988306	64.4838	0.000143451	14.7952	6.63739	7.39536	3.09855
1329	8114321	M	530	TRUE	FALSE	2011	Chick_1	2011-06-24 01:40:57	2011-06-24 07:16:40	20143	21.581	291.957	282	353	70	68	62	0.911765	64	53	53	0.779412	0	0.220588	LAND	1	2011-06-23 03:51:11	21.8294	0.842844	35.9296	0	15.1332	6.49751	7.5214	0
1331	8114321	M	530	TRUE	FALSE	2011	Chick_1	2011-06-29 15:48:14	2011-06-29 18:22:58	9284	20.5748	658.867	589	1506	15	31	0	0	27	12	0	0	0.387097	0.612903	SEA	0	2011-06-29 03:54:22	11.8978	-0.999642	0.411808	0	16.3205	-1.05988	-4.05412	0
1333	8114321	M	530	TRUE	FALSE	2011	Chick_2	2011-07-15 13:52:06	2011-07-15 16:27:45	9339	16.7673	662.067	587	1428	15	32	0	0	26	17	0	0	0.53125	0.46875	SEA	0	2011-07-15 04:13:21	9.64583	-0.816012	40.9025	8.44295e-07	16.9094	7.26418	1.79619	0.0182368
3095	8114345	M	803	TRUE	TRUE	2013	Incubation	2013-06-01 08:24:25	2013-06-01 22:53:35	52150	59.9438	33.487	9	592	1575	174	1	0.00574713	171	95	0	0	0.545977	0.454023	SEA	0	2013-06-01 04:00:49	4.39333	0.40833	27.4858	0	11.9297	-4.04752	-5.78509	0
3096	8114345	M	803	TRUE	TRUE	2013	Incubation	2013-06-02 12:30:50	2013-06-03 03:46:05	54915	54.0804	54.0136	9	611	1028	184	0	0	179	137	0	0	0.744565	0.255435	SEA	0	2013-06-02 03:59:41	8.51917	-0.612735	42.8052	0.000361064	13.0126	-1.79089	-2.16632	7.79898
3097	8114345	M	803	TRUE	TRUE	2013	Incubation	2013-06-03 13:05:14	2013-06-04 00:29:30	41056	54.1569	27.4904	9	593	1515	137	0	0	135	83	0	0	0.605839	0.394161	SEA	0	2013-06-03 03:58:37	9.11028	-0.727224	45.2841	0	13.1802	-4.3423	1.29346	0
3098	8114345	M	803	TRUE	TRUE	2013	Incubation	2013-06-04 17:16:27	2013-06-05 06:38:50	48143	65.1042	55.704	9	598	875	161	0	0	159	113	0	0	0.701863	0.298137	SEA	0	2013-06-04 03:57:37	13.3139	-0.941422	59.4142	6.02479e-05	10.3897	-9.45431	0.39589	1.30136
3099	8114345	M	803	TRUE	TRUE	2013	Incubation	2013-06-05 16:46:14	2013-06-06 02:20:46	34472	51.1329	52.7444	9	626	665	115	0	0	111	74	0	0	0.643478	0.356522	SEA	0	2013-06-05 03:56:40	12.8261	-0.976703	35.3833	0	10.814	-4.31218	0.652083	0
3102	8114345	M	803	TRUE	TRUE	2013	Incubation	2013-06-06 19:41:02	2013-06-06 23:26:04	13502	42.3001	30.0896	9	657	469	46	0	0	41	23	0	0	0.5	0.5	SEA	0	2013-06-06 03:55:47	15.7542	-0.554663	74.8082	0	12.5701	-3.00372	-0.0253479	0
3103	8114345	M	803	TRUE	TRUE	2013	Incubation	2013-06-07 13:41:48	2013-06-07 22:45:21	32613	73.5077	32.8103	9	793	1012	109	0	0	106	54	0	0	0.495413	0.504587	SEA	0	2013-06-07 03:54:58	9.78056	-0.835887	23.7432	0	12.5413	-2.48386	1.55684	0
3104	8114345	M	803	TRUE	TRUE	2013	Incubation	2013-06-08 19:21:34	2013-06-09 03:25:43	29049	50.3474	62.6744	9	596	473	97	0	0	95	65	0	0	0.670103	0.329897	SEA	0	2013-06-08 03:54:13	15.4558	-0.617894	28.607	0	13.1569	1.98459	3.11074	0
3105	8114345	M	803	TRUE	TRUE	2013	Incubation	2013-06-09 18:12:25	2013-06-10 00:27:10	22485	56.0469	51.8274	10	630	446	75	0	0	73	39	0	0	0.52	0.48	SEA	0	2013-06-09 03:53:31	14.315	-0.821896	11.7068	0	12.6766	1.00955	1.98712	0
3106	8114345	M	803	TRUE	TRUE	2013	Chick_1	2013-06-10 13:29:21	2013-06-10 20:01:38	23537	53.3252	33.1434	10	492	725	79	0	0	76	48	0	0	0.607595	0.392405	SEA	0	2013-06-10 03:52:56	9.60694	-0.810084	17.1924	0	11.6786	-2.78385	2.42105	0
3108	8114345	M	803	TRUE	TRUE	2013	Chick_1	2013-06-11 14:33:55	2013-06-11 18:45:50	15115	57.8979	15.8377	9	508	955	51	0	0	49	9	0	0	0.176471	0.823529	SEA	0	2013-06-11 03:52:21	10.6928	-0.942009	21.2157	0.000109343	12.3776	-1.7334	2.60192	2.36181
3109	8114345	M	803	TRUE	TRUE	2013	Chick_1	2013-06-12 06:45:04	2013-06-12 08:32:42	6458	14.8959	239.828	190	507	29	22	0	0	17	8	0	0	0.363636	0.636364	SEA	0	2013-06-12 03:51:53	2.88639	0.727823	20.3893	0	13.1014	1.79924	3.87608	0
3110	8114345	M	803	TRUE	TRUE	2013	Chick_1	2013-06-12 13:48:32	2013-06-12 16:11:56	8604	17.0955	20.2207	9	497	426	29	0	0	27	18	0	0	0.62069	0.37931	SEA	0	2013-06-12 03:51:52	9.94444	-0.858662	29.86	0	13.3303	1.77913	4.16156	0
3111	8114345	M	803	TRUE	TRUE	2013	Chick_1	2013-06-12 18:48:49	2013-06-12 21:51:34	10965	34.2521	64.9435	10	530	177	37	0	0	34	11	0	0	0.297297	0.702703	SEA	0	2013-06-12 03:51:54	14.9486	-0.716556	51.0819	0	14.0928	3.29938	2.61269	0
3112	8114345	M	803	TRUE	TRUE	2013	Chick_1	2013-06-13 13:31:03	2013-06-13 14:05:34	2071	6.8183	264	190	569	10	7	0	0	4	1	0	0	0.142857	0.857143	SEA	0	2013-06-13 03:51:30	9.65917	-0.818024	96.2106	1.96378e-05	15.4008	9.62993	1.73916	0.424175
3113	8114345	M	803	TRUE	TRUE	2013	Chick_1	2013-06-13 15:05:36	2013-06-13 16:05:38	3602	6.08969	230.889	190	554	18	13	0	0	9	7	0	0	0.538462	0.461538	SEA	0	2013-06-13 03:51:29	11.2353	-0.980026	96.2106	1.96378e-05	15.4008	9.62993	1.73916	0.424175
3114	8114345	M	803	TRUE	TRUE	2013	Chick_1	2013-06-13 20:19:12	2013-06-13 21:24:59	3947	7.13335	261.353	190	688	17	14	0	0	9	6	0	0	0.428571	0.571429	SEA	0	2013-06-13 03:51:29	16.4619	-0.391869	95.1737	2.67814e-05	16.0236	10.309	2.93208	0.578479
3115	8114345	M	803	TRUE	TRUE	2013	Chick_1	2013-06-14 09:17:20	2013-06-14 10:40:00	4960	19.1044	234.182	191	539	22	17	0	0	13	1	0	0	0.0588235	0.941176	SEA	0	2013-06-14 03:51:08	5.43667	0.146946	93.3405	0.000163362	15.1677	7.20313	5.77133	3.52863
3116	8114345	M	803	TRUE	TRUE	2013	Chick_1	2013-06-14 14:28:02	2013-06-14 18:47:16	15554	32.4073	25.8023	9	496	622	52	0	0	51	33	0	0	0.634615	0.365385	SEA	0	2013-06-14 03:51:10	10.6144	-0.934929	76.5113	0.000181535	14.4976	6.46713	7.38223	3.92116
3117	8114345	M	803	TRUE	TRUE	2013	Chick_1	2013-06-15 03:53:53	2013-06-15 07:13:52	11999	35.2162	219.211	190	859	57	40	0	0	37	18	0	0	0.45	0.55	SEA	0	2013-06-15 03:50:53	0.05	0.999914	29.4605	1.17413e-05	13.8684	4.86915	10.4078	0.253613
3118	8114345	M	803	TRUE	TRUE	2013	Chick_1	2013-06-15 09:30:09	2013-06-15 11:59:39	8970	35.9904	28.948	9	1070	327	30	0	0	29	3	0	0	0.1	0.9	SEA	0	2013-06-15 03:50:54	5.65417	0.0904153	25.6979	1.11428e-05	13.4181	3.61136	8.26289	0.240685
3119	8114345	M	803	TRUE	TRUE	2013	Chick_1	2013-06-15 15:08:22	2013-06-15 18:33:00	12278	33.3672	14.2372	9	507	898	41	0	0	39	19	0	0	0.463415	0.536585	SEA	0	2013-06-15 03:50:53	11.2914	-0.982842	31.9084	1.11428e-05	13.7124	3.19508	3.74641	0.240685
3120	8114345	M	803	TRUE	TRUE	2013	Chick_1	2013-06-16 02:58:10	2013-06-16 06:13:39	11729	34.8023	211.069	188	513	58	40	0	0	38	17	0	0	0.425	0.575	SEA	0	2013-06-16 03:50:43	-0.875833	0.973827	60.4475	2.0791e-05	14.5273	7.1233	-0.92698	0.449086
3121	8114345	M	803	TRUE	TRUE	2013	Chick_1	2013-06-16 09:11:28	2013-06-16 11:39:21	8873	35.9417	24.9176	9	498	376	30	0	0	28	5	0	0	0.166667	0.833333	SEA	0	2013-06-16 03:50:42	5.34611	0.170353	75.349	4.94561e-05	13.8404	7.82518	2.53405	1.06825
3123	8114345	M	803	TRUE	TRUE	2013	Chick_1	2013-06-16 20:52:25	2013-06-16 23:03:46	7881	16.2052	30.0286	10	527	280	27	0	0	22	14	0	0	0.518519	0.481481	SEA	0	2013-06-16 03:50:42	17.0286	-0.251577	48.6479	8.8558e-05	13.505	4.87083	7.85468	1.91285
3125	8114345	M	803	TRUE	TRUE	2013	Chick_1	2013-06-17 08:48:26	2013-06-17 16:20:21	27115	59.5911	13.498	9	502	2046	91	0	0	87	20	0	0	0.21978	0.78022	SEA	0	2013-06-17 03:50:35	4.96417	0.267869	44.5758	3.73095e-05	13.1043	2.32598	9.68248	0.805886
3126	8114345	M	803	TRUE	TRUE	2013	Chick_1	2013-06-17 20:08:51	2013-06-18 06:05:33	35802	51.2878	192.037	10	494	189	120	0	0	116	68	0	0	0.566667	0.433333	SEA	0	2013-06-17 03:50:35	16.3044	-0.429461	19.3343	2.84453e-07	14.7212	2.14675	6.48499	0.00614419
3127	8114345	M	803	TRUE	TRUE	2013	Chick_1	2013-06-18 08:22:25	2013-06-18 18:45:39	37394	51.1237	15.6308	9	593	2424	125	0	0	122	73	0	0	0.584	0.416	SEA	0	2013-06-18 03:50:32	4.53139	0.375079	37.3729	0	14.47	3.7464	3.23299	0
3128	8114345	M	803	TRUE	TRUE	2013	Chick_1	2013-06-18 20:17:23	2013-06-18 22:12:32	6909	9.65798	224.879	189	856	33	24	0	0	18	15	0	0	0.625	0.375	SEA	0	2013-06-18 03:50:32	16.4475	-0.395345	14.306	0	14.679	0.998958	0.362971	0
3129	8114345	M	803	TRUE	TRUE	2013	Chick_1	2013-06-19 05:58:24	2013-06-19 11:19:45	19281	38.7037	117.833	10	515	168	65	0	0	62	35	0	0	0.538462	0.461538	SEA	0	2013-06-19 03:50:34	2.13056	0.848433	25.278	0	14.4378	0.397585	-0.616109	0
3130	8114345	M	803	TRUE	TRUE	2013	Chick_1	2013-06-19 13:20:49	2013-06-19 19:39:30	22721	36.2348	30.3081	9	513	766	76	0	0	74	52	0	0	0.684211	0.315789	SEA	0	2013-06-19 03:50:34	9.50417	-0.794017	58.1015	0	14.6717	1.91528	-2.2146	0
3131	8114345	M	803	TRUE	TRUE	2013	Chick_1	2013-06-19 19:56:50	2013-06-19 22:28:48	9118	29.9031	229.262	190	647	42	31	0	0	28	12	0	0	0.387097	0.612903	SEA	0	2013-06-19 03:50:35	16.1042	-0.4762	62.8998	0	15.4357	3.69299	-3.15815	0
3132	8114345	M	803	TRUE	TRUE	2013	Chick_1	2013-06-20 07:30:23	2013-06-20 14:44:50	26067	35.8458	98.4222	10	525	270	87	0	0	84	65	0	0	0.747126	0.252874	SEA	0	2013-06-20 03:50:40	3.66194	0.574589	64.945	6.68839e-08	15.8589	5.53951	-2.12535	0.00144469
3133	8114345	M	803	TRUE	TRUE	2013	Chick_1	2013-06-20 16:21:09	2013-06-20 20:46:15	15906	33.0609	74.5682	8	499	220	54	0	0	50	28	0	0	0.518519	0.481481	SEA	0	2013-06-20 03:50:40	12.5081	-0.991167	56.9908	1.33768e-07	16.3748	3.6724	-0.753657	0.00288938
3134	8114345	M	803	TRUE	TRUE	2013	Chick_1	2013-06-21 03:27:09	2013-06-21 22:24:34	68245	68.5508	39.2897	9	512	1750	228	0	0	225	138	0	0	0.605263	0.394737	SEA	0	2013-06-21 03:50:51	-0.395	0.994658	19.6	0	16.8067	0.894615	-4.73845	0
3135	8114345	M	803	TRUE	TRUE	2013	Chick_1	2013-06-22 03:54:06	2013-06-22 05:53:54	7188	24.4546	214.167	190	522	36	24	0	0	22	6	0	0	0.25	0.75	SEA	0	2013-06-22 03:51:06	0.05	0.999914	26.1858	0.000152094	16.9001	7.16881	2.05578	3.28524
3137	8114345	M	803	TRUE	TRUE	2013	Chick_1	2013-06-24 05:40:47	2013-06-24 19:41:56	50469	61.6496	17.6706	9	652	2893	169	0	0	166	94	0	0	0.556213	0.443787	SEA	0	2013-06-24 03:51:48	1.81639	0.88905	37.786	5.24119e-07	16.3441	2.05456	-0.0664767	0.011321
3138	8114345	M	803	TRUE	TRUE	2013	Chick_1	2013-06-25 02:43:47	2013-06-26 16:08:19	134672	82.9547	53.4468	9	619	2529	449	0	0	445	296	0	0	0.659243	0.340757	SEA	0	2013-06-25 03:52:15	-1.14111	0.955707	20.6322	0	15.7181	-2.09832	1.92202	0
3139	8114345	M	803	TRUE	TRUE	2013	Chick_1	2013-06-26 16:11:31	2013-06-27 08:40:43	59352	43.2193	112.347	9	530	530	198	0	0	194	156	0	0	0.787879	0.212121	SEA	0	2013-06-26 03:52:46	12.3125	-0.996655	80.1909	3.33089e-05	16.3277	-0.66977	-1.27753	0.719472
3140	8114345	M	803	TRUE	TRUE	2013	Chick_1	2013-06-27 09:51:01	2013-06-28 09:22:23	84682	53.3969	30.9655	9	566	2753	283	0	0	279	213	0	0	0.75265	0.24735	SEA	0	2013-06-27 03:53:21	5.96111	0.0101809	46.3413	2.45728e-05	14.8327	5.85313	3.80145	0.530772
3142	8114345	M	803	TRUE	TRUE	2013	Chick_1	2013-06-28 11:43:48	2013-06-28 23:50:41	43613	66.0891	26.3733	9	234	1661	146	0	0	143	76	0	0	0.520548	0.479452	SEA	0	2013-06-28 03:54:02	7.82944	-0.460845	28.9038	0	14.8059	5.11743	1.63791	0
3143	8114345	M	803	TRUE	TRUE	2013	Chick_1	2013-06-29 03:28:06	2013-06-29 12:13:27	31521	48.3477	36.1919	9	1408	886	106	0	0	100	50	0	0	0.471698	0.528302	SEA	0	2013-06-29 03:54:45	-0.444167	0.993247	19.229	0	15.5301	2.94886	-1.21066	0
3145	8114345	M	803	TRUE	TRUE	2013	Chick_1	2013-06-29 15:17:50	2013-06-29 20:06:08	17298	31.2218	17.3698	9	585	1025	58	1	0.0172414	56	37	0	0	0.637931	0.362069	SEA	0	2013-06-29 03:54:46	11.3844	-0.987043	26.726	1.30315e-05	14.9042	4.40106	-0.0155346	0.281481
3146	8114345	M	803	TRUE	TRUE	2013	Chick_1	2013-06-30 04:02:45	2013-06-30 19:31:17	55712	57.2577	26.3018	9	561	2137	186	0	0	182	109	0	0	0.586022	0.413978	SEA	0	2013-06-30 03:55:32	0.120278	0.999504	39.8043	9.18002e-05	15.0082	5.94559	2.18322	1.98288
3147	8114345	M	803	TRUE	TRUE	2013	Chick_1	2013-06-30 19:39:35	2013-07-01 07:12:01	41546	67.0104	199.261	153	510	211	139	0	0	135	79	0	0	0.568345	0.431655	SEA	0	2013-06-30 03:55:33	15.7339	-0.559072	42.1776	0.000151083	14.2207	3.17582	3.44504	3.2634
3148	8114345	M	803	TRUE	TRUE	2013	Chick_2	2013-07-01 08:14:24	2013-07-01 21:45:41	48677	59.463	32.9893	9	609	1494	163	0	0	159	117	0	0	0.717791	0.282209	SEA	0	2013-07-01 03:56:24	4.3	0.430511	20.6858	4.8156e-05	13.4158	2.72253	2.41749	1.04017
3149	8114345	M	803	TRUE	TRUE	2013	Chick_2	2013-07-02 01:54:30	2013-07-02 07:23:16	19726	49.9537	202.23	187	512	100	66	0	0	62	28	0	0	0.424242	0.575758	SEA	0	2013-07-01 03:56:24	21.9683	0.861851	37.5984	1.48784e-05	15.2279	4.56435	3.99578	0.321374
3150	8114345	M	803	TRUE	TRUE	2013	Chick_2	2013-07-02 10:24:54	2013-07-02 12:41:58	8224	7.02375	24.9717	9	591	353	28	0	0	25	23	0	0	0.821429	0.178571	SEA	0	2013-07-02 03:57:19	6.45972	-0.120065	59.0505	6.28943e-06	15.0263	4.26328	4.75464	0.135852
3151	8114345	M	803	TRUE	TRUE	2013	Chick_2	2013-07-02 12:58:31	2013-07-02 23:04:22	36351	62.9358	25.8401	9	497	1426	122	1	0.00819672	118	80	1	0.00819672	0.647541	0.344262	SEA	0.0125	2013-07-02 03:57:19	9.02	-0.710799	60.4371	0	15.0437	4.9301	4.41177	0
3152	8114345	M	803	TRUE	TRUE	2013	Chick_2	2013-07-03 06:49:27	2013-07-03 18:26:43	41836	50.8769	26.6917	9	497	1586	140	0	0	137	79	0	0	0.564286	0.435714	SEA	0	2013-07-03 03:58:17	2.85278	0.733829	58.4952	6.68466e-06	14.7515	2.26947	1.42779	0.144389
3153	8114345	M	803	TRUE	TRUE	2013	Chick_2	2013-07-03 20:14:17	2013-07-04 11:25:22	54665	42.4421	196.651	10	594	281	183	1	0.00546448	179	149	1	0.00546448	0.808743	0.185792	SEA	0.00671141	2013-07-03 03:58:18	16.2664	-0.438437	61.5428	0	16.5438	2.79289	-5.01292	0
3154	8114345	M	803	TRUE	TRUE	2013	Chick_2	2013-07-04 11:42:30	2013-07-04 23:25:14	42164	32.982	51.8386	9	267	818	141	0	0	137	100	0	0	0.70922	0.29078	SEA	0	2013-07-04 03:59:20	7.71944	-0.4351	68.912	0	16.7429	3.73293	-5.0192	0
3155	8114345	M	803	TRUE	TRUE	2013	Chick_2	2013-07-05 03:11:51	2013-07-06 06:01:39	96588	58.3154	61.8695	9	609	1571	322	78	0.242236	316	240	76	0.236025	0.509317	0.254658	MIX	0.316667	2013-07-05 04:00:26	-0.809722	0.977615	57.9319	0	17.7964	1.63215	2.46249	0
3156	8114345	M	803	TRUE	TRUE	2013	Chick_2	2013-07-06 10:59:36	2013-07-06 14:14:04	11668	10.8262	11.1197	9	518	1094	39	0	0	35	31	0	0	0.794872	0.205128	SEA	0	2013-07-06 04:01:35	6.96694	-0.25045	22.0977	0	16.2566	-1.71363	5.42052	0
3157	8114345	M	803	TRUE	TRUE	2013	Chick_2	2013-07-06 15:15:34	2013-07-07 20:49:29	106435	84.9762	38.2101	9	515	2799	355	31	0.0873239	352	241	22	0.0619718	0.616901	0.321127	SEA	0.0912863	2013-07-06 04:01:35	11.2331	-0.97991	21.5181	0	16.2883	-3.33985	3.57959	0
3158	8114345	M	803	TRUE	TRUE	2013	Chick_2	2013-07-08 05:02:32	2013-07-08 09:05:34	14582	26.4925	81.5027	9	496	185	49	0	0	45	27	0	0	0.55102	0.44898	SEA	0	2013-07-08 04:04:03	0.974722	0.967617	19.1861	0	18.5755	-0.605083	6.0244	0
3161	8114345	M	803	TRUE	TRUE	2013	Chick_2	2013-07-14 04:52:11	2013-07-14 06:21:42	5371	9.59172	236.64	190	604	25	18	0	0	13	9	0	0	0.5	0.5	SEA	0	2013-07-14 04:12:36	0.659722	0.985122	4.44017	0	18.3286	0.83412	2.89576	0
3162	8114345	M	803	TRUE	TRUE	2013	Chick_2	2013-07-14 11:20:42	2013-07-14 12:52:43	5521	7.04648	20.6838	8	498	291	19	0	0	16	14	0	0	0.736842	0.263158	SEA	0	2013-07-14 04:12:36	7.135	-0.292789	15.5562	0	18.1793	0.382139	4.83653	0
3163	8114345	M	803	TRUE	TRUE	2013	Chick_2	2013-07-14 17:21:45	2013-07-14 17:49:46	1681	4.73914	36.7255	10	529	51	6	0	0	2	1	0	0	0.166667	0.833333	SEA	0	2013-07-14 04:12:37	13.1522	-0.954847	29.8121	0	17.8946	-1.17847	3.99022	0
3164	8114345	M	803	TRUE	TRUE	2013	Chick_2	2013-07-14 19:31:38	2013-07-14 20:12:58	2480	5.7628	63.2553	10	497	47	9	0	0	6	3	0	0	0.333333	0.666667	SEA	0	2013-07-14 04:12:37	15.3169	-0.646068	55.7947	7.11134e-08	18.0639	-1.8442	3.72537	0.00153605
3166	8114345	M	803	TRUE	TRUE	2013	Chick_2	2013-07-15 09:50:04	2013-07-15 12:55:59	11155	7.90335	21.7193	9	542	538	38	0	0	34	27	0	0	0.710526	0.289474	SEA	0	2013-07-15 04:14:10	5.59833	0.104962	55.8369	1.42227e-07	16.6221	-2.19024	4.56875	0.0030721
3167	8114345	M	803	TRUE	TRUE	2013	Chick_2	2013-07-15 13:50:19	2013-07-15 18:34:33	17054	24.5887	21.4882	9	1168	848	57	0	0	52	25	0	0	0.438596	0.561404	SEA	0	2013-07-15 04:14:10	9.6025	-0.809402	42.6933	0	16.7661	-1.13222	7.01656	0
3175	8114345	M	803	TRUE	TRUE	2013	Chick_2	2013-07-16 09:29:47	2013-07-16 10:54:05	5058	6.86496	21.444	8	496	259	17	0	0	14	12	0	0	0.705882	0.294118	SEA	0	2013-07-16 04:15:48	5.23306	0.199439	49.7022	5.3335e-08	17.5044	-2.2993	9.26733	0.00115204
3177	8114345	M	803	TRUE	TRUE	2013	Chick_2	2013-07-16 11:57:47	2013-07-16 14:12:29	8082	23.2298	12.048	9	207	688	27	0	0	26	13	0	0	0.481481	0.518519	SEA	0	2013-07-16 04:15:45	7.70056	-0.430642	49.7022	5.3335e-08	17.5044	-2.2993	9.26733	0.00115204
3178	8114345	M	803	TRUE	TRUE	2013	Chick_2	2013-07-16 17:54:50	2013-07-16 20:18:35	8625	27.3673	297.033	286	373	30	29	0	0	26	9	0	0	0.310345	0.689655	SEA	0	2013-07-16 04:15:49	13.6503	-0.908113	25.787	5.3335e-08	17.4465	-3.15287	6.82188	0.00115204
3180	8114345	M	803	TRUE	TRUE	2013	Chick_2	2013-07-17 07:28:59	2013-07-17 14:55:12	26773	59.7495	397.926	286	628	68	90	0	0	86	38	0	0	0.422222	0.577778	SEA	0	2013-07-17 04:17:26	3.1925	0.670588	30.2974	0	17.716	-0.900932	6.53641	0
3181	8114345	M	803	TRUE	TRUE	2013	Chick_2	2013-07-17 16:26:28	2013-07-17 20:29:38	14590	42.2557	372.175	283	706	40	49	0	0	45	17	0	0	0.346939	0.653061	SEA	0	2013-07-17 04:17:26	12.1506	-0.999223	33.3535	0	17.6908	-1.82766	4.8708	0
3182	8114345	M	803	TRUE	TRUE	2013	Chick_2	2013-07-18 09:28:13	2013-07-18 11:00:38	5545	7.70665	416.786	286	708	14	19	0	0	16	12	0	0	0.631579	0.368421	SEA	0	2013-07-18 04:19:07	5.15167	0.220272	29.2542	0	18.2061	0.896665	7.65562	0
3184	8114345	M	803	TRUE	TRUE	2013	Chick_2	2013-07-20 14:22:07	2013-07-20 23:02:38	31231	71.3822	467.985	284	725	68	105	2	0.0190476	100	47	2	0.0190476	0.428571	0.552381	SEA	0.0425532	2013-07-20 04:22:36	9.99194	-0.864969	32.7689	0	16.9965	-7.17975	3.8988	0
3287	8114347	F	874	TRUE	TRUE	2013	Chick_1	2013-06-11 17:39:08	2013-06-11 18:41:17	3729	8.70689	18.1288	10	545	233	13	0	0	10	5	0	0	0.384615	0.615385	SEA	0	2013-06-11 03:52:23	13.7792	-0.893469	21.2157	0.000109343	12.3776	-1.7334	2.60192	2.36181
3288	8114347	F	874	TRUE	TRUE	2013	Chick_1	2013-06-12 03:59:05	2013-06-12 05:38:35	5970	8.86501	46.0709	9	526	141	20	13	0.65	17	12	12	0.6	0	0.4	LAND	1	2013-06-12 03:51:55	0.119444	0.999511	11.7292	0	12.8349	0.458776	2.79181	0
3289	8114347	F	874	TRUE	TRUE	2013	Chick_1	2013-06-12 11:21:31	2013-06-12 16:15:37	17646	17.8471	10.8181	9	496	1677	59	0	0	57	38	0	0	0.644068	0.355932	SEA	0	2013-06-12 03:51:55	7.49333	-0.38107	20.3893	0	13.1014	1.79924	3.87608	0
3290	8114347	F	874	TRUE	TRUE	2013	Chick_1	2013-06-12 17:14:18	2013-06-12 19:24:27	7809	25.9929	15.819	9	529	525	27	0	0	21	4	0	0	0.148148	0.851852	SEA	0	2013-06-12 03:51:55	13.3731	-0.936085	29.86	0	13.3303	1.77913	4.16156	0
3291	8114347	F	874	TRUE	TRUE	2013	Chick_1	2013-06-13 03:38:19	2013-06-13 09:27:32	20953	49.3647	204.276	188	640	105	70	8	0.114286	65	22	2	0.0285714	0.285714	0.685714	SEA	0.0909091	2013-06-13 03:51:31	-0.22	0.998342	66.0932	0	14.5294	4.47136	1.47149	0
3292	8114347	F	874	TRUE	TRUE	2013	Chick_1	2013-06-13 12:07:06	2013-06-13 15:08:25	10879	8.56234	48.9823	9	259	226	37	0	0	34	29	0	0	0.783784	0.216216	SEA	0	2013-06-13 03:51:31	8.25972	-0.557685	96.2106	1.96378e-05	15.4008	9.62993	1.73916	0.424175
3293	8114347	F	874	TRUE	TRUE	2013	Chick_1	2013-06-13 18:31:35	2013-06-13 19:54:18	4963	7.3459	72.96	10	509	75	17	0	0	14	10	0	0	0.588235	0.411765	SEA	0	2013-06-13 03:51:31	14.6678	-0.765857	95.1737	2.67814e-05	16.0236	10.309	2.93208	0.578479
3294	8114347	F	874	TRUE	TRUE	2013	Chick_1	2013-06-14 04:47:39	2013-06-14 09:28:08	16829	25.0425	203.824	186	496	85	57	0	0	44	19	0	0	0.333333	0.666667	SEA	0	2013-06-14 03:51:11	0.941111	0.969801	95.1098	4.01349e-05	16.0637	9.01948	4.53475	0.866914
3295	8114347	F	874	TRUE	TRUE	2013	Chick_1	2013-06-14 09:52:59	2013-06-14 20:47:38	39279	35.4929	32.8448	9	544	1211	131	0	0	129	93	0	0	0.709924	0.290076	SEA	0	2013-06-14 03:51:12	6.02972	-0.00778118	93.3405	0.000163362	15.1677	7.20313	5.77133	3.52863
3296	8114347	F	874	TRUE	TRUE	2013	Chick_1	2013-06-15 04:06:38	2013-06-15 09:08:06	18088	45.1135	93.4874	9	995	199	61	0	0	58	24	0	0	0.393443	0.606557	SEA	0	2013-06-15 03:50:55	0.261944	0.99765	29.4605	1.17413e-05	13.8684	4.86915	10.4078	0.253613
3297	8114347	F	874	TRUE	TRUE	2013	Chick_1	2013-06-15 11:58:51	2013-06-15 16:08:33	14982	25.1398	10.6634	9	195	1423	50	0	0	48	32	0	0	0.64	0.36	SEA	0	2013-06-15 03:50:55	8.13222	-0.529673	25.6979	1.11428e-05	13.4181	3.61136	8.26289	0.240685
3298	8114347	F	874	TRUE	TRUE	2013	Chick_1	2013-06-15 17:56:42	2013-06-15 21:37:32	13250	28.7269	28.4555	9	497	483	45	0	0	40	20	0	0	0.444444	0.555556	SEA	0	2013-06-15 03:50:55	14.0964	-0.853134	31.9084	1.11428e-05	13.7124	3.19508	3.74641	0.240685
3299	8114347	F	874	TRUE	TRUE	2013	Chick_1	2013-06-16 04:21:58	2013-06-16 08:40:07	15489	34.0309	134.471	9	513	119	52	0	0	41	17	0	0	0.326923	0.673077	SEA	0	2013-06-16 03:50:42	0.521111	0.990708	60.4475	2.0791e-05	14.5273	7.1233	-0.92698	0.449086
3301	8114347	F	874	TRUE	TRUE	2013	Chick_1	2013-06-18 05:52:44	2013-06-18 11:31:02	20298	41.9164	26.0501	9	516	799	68	0	0	65	35	0	0	0.514706	0.485294	SEA	0	2013-06-18 03:50:34	2.03611	0.86126	27.1886	0	14.8061	2.96604	4.4947	0
3302	8114347	F	874	TRUE	TRUE	2013	Chick_1	2013-06-18 14:18:20	2013-06-18 17:45:23	12423	20.2819	11.0427	9	511	1170	42	0	0	39	29	0	0	0.690476	0.309524	SEA	0	2013-06-18 03:50:34	10.4628	-0.920107	37.7183	0	14.3382	1.86677	1.82449	0
3303	8114347	F	874	TRUE	TRUE	2013	Chick_1	2013-06-18 18:02:35	2013-06-18 20:44:08	9693	22.1162	41.251	9	496	247	33	0	0	29	17	0	0	0.515152	0.484848	SEA	0	2013-06-18 03:50:34	14.2003	-0.838631	14.306	0	14.679	0.998958	0.362971	0
3304	8114347	F	874	TRUE	TRUE	2013	Chick_1	2013-06-19 05:44:59	2013-06-19 18:13:26	44907	53.1171	35.4434	9	502	1281	150	0	0	148	84	0	0	0.56	0.44	SEA	0	2013-06-19 03:50:36	1.90639	0.878018	25.278	0	14.4378	0.397585	-0.616109	0
3305	8114347	F	874	TRUE	TRUE	2013	Chick_1	2013-06-19 18:46:55	2013-06-20 20:55:39	94124	57.6974	92.9489	9	557	1018	314	0	0	311	258	0	0	0.821656	0.178344	SEA	0	2013-06-19 03:50:36	14.9386	-0.718379	62.8998	0	15.4357	3.69299	-3.15815	0
3307	8114347	F	874	TRUE	TRUE	2013	Chick_1	2013-06-21 04:26:03	2013-06-21 09:17:09	17466	39.6804	206.448	188	577	87	59	0	0	55	27	0	0	0.457627	0.542373	SEA	0	2013-06-21 03:50:52	0.586389	0.98824	19.6	0	16.8067	0.894615	-4.73845	0
3308	8114347	F	874	TRUE	TRUE	2013	Chick_1	2013-06-21 10:07:51	2013-06-21 21:11:56	39845	37.4711	25.8316	5	674	1562	133	0	0	128	100	0	0	0.75188	0.24812	SEA	0	2013-06-21 03:50:52	6.28306	-0.074036	16.1817	0	16.5577	0.886172	-6.33454	0
3310	8114347	F	874	TRUE	TRUE	2013	Chick_1	2013-06-22 05:10:19	2013-06-23 19:07:23	136624	106.506	33.2048	7	978	4130	456	0	0	452	306	0	0	0.671053	0.328947	SEA	0	2013-06-22 03:51:07	1.32	0.940881	26.1858	0.000152094	16.9001	7.16881	2.05578	3.28524
3311	8114347	F	874	TRUE	TRUE	2013	Chick_1	2013-06-23 19:24:11	2013-06-24 18:40:50	83799	86.5566	35.508	9	497	2374	280	0	0	277	204	0	0	0.728571	0.271429	SEA	0	2013-06-23 03:51:26	15.5458	-0.599198	33.5769	0	16.7144	3.75879	-1.98567	0
3312	8114347	F	874	TRUE	TRUE	2013	Chick_1	2013-06-24 18:58:35	2013-06-24 22:18:45	12010	24.0263	154.383	10	496	81	41	0	0	37	23	0	0	0.560976	0.439024	SEA	0	2013-06-24 03:51:49	15.1128	-0.685924	40.931	0	15.7458	-1.03128	1.24162	0
3314	8114347	F	874	TRUE	TRUE	2013	Chick_1	2013-06-27 15:19:23	2013-06-27 20:28:07	18524	22.2838	49.4	9	495	385	62	0	0	59	47	0	0	0.758065	0.241935	SEA	0	2013-06-27 03:53:24	11.4331	-0.989005	47.285	1.80615e-05	14.6476	5.36957	3.35125	0.390129
3315	8114347	F	874	TRUE	TRUE	2013	Chick_1	2013-06-28 02:33:47	2013-06-28 08:34:03	21616	42.6224	204.741	186	510	108	73	10	0.136986	70	32	0	0	0.438356	0.561644	SEA	0	2013-06-28 03:54:04	-1.33806	0.939269	32.611	0	15.04	5.24679	2.14335	0
3316	8114347	F	874	TRUE	TRUE	2013	Chick_1	2013-06-28 08:59:09	2013-06-30 08:26:14	170825	122.767	35.317	9	574	4851	570	16	0.0280702	564	396	0	0	0.694737	0.305263	SEA	0	2013-06-28 03:54:03	5.085	0.237262	28.9038	0	14.8059	5.11743	1.63791	0
3318	8114347	F	874	TRUE	TRUE	2013	Chick_1	2013-06-30 11:06:03	2013-06-30 22:28:07	40924	90.3655	20.3807	9	510	2033	137	0	0	133	44	0	0	0.321168	0.678832	SEA	0	2013-06-30 03:55:34	7.17472	-0.302716	46.2874	0.000185643	14.3975	5.08295	3.53013	4.00989
3319	8114347	F	874	TRUE	TRUE	2013	Chick_2	2013-07-01 05:34:05	2013-07-01 19:36:29	50544	68.919	22.4037	9	514	2279	169	0	0	166	95	0	0	0.56213	0.43787	SEA	0	2013-07-01 03:56:25	1.62778	0.910563	25.4686	5.55163e-05	13.7778	2.57671	2.34357	1.19915
3322	8114347	F	874	TRUE	TRUE	2013	Chick_2	2013-07-02 12:37:48	2013-07-03 21:27:56	118208	122.239	33.8194	9	943	3510	395	0	0	391	230	0	0	0.582278	0.417722	SEA	0	2013-07-02 03:57:20	8.67444	-0.644346	60.4371	0	15.0437	4.9301	4.41177	0
3323	8114347	F	874	TRUE	TRUE	2013	Chick_2	2013-07-04 10:45:06	2013-07-06 06:26:04	157258	124.664	70.4911	9	719	2238	525	9	0.0171429	521	412	0	0	0.784762	0.215238	SEA	0	2013-07-04 03:59:21	6.7625	-0.198299	68.912	0	16.7429	3.73293	-5.0192	0
3325	8114347	F	874	TRUE	TRUE	2013	Chick_2	2013-07-07 14:31:41	2013-07-07 17:03:40	9119	16.0643	12.4065	9	497	775	31	0	0	27	18	0	0	0.580645	0.419355	SEA	0	2013-07-07 04:02:49	10.4811	-0.921976	22.4408	0	17.1422	-0.765929	4.71254	0
3326	8114347	F	874	TRUE	TRUE	2013	Chick_2	2013-07-08 08:34:38	2013-07-09 08:06:18	84700	110.962	31.8851	9	497	2672	283	1	0.00353357	279	174	1	0.00353357	0.611307	0.385159	SEA	0.00574713	2013-07-08 04:04:04	4.50944	0.380398	12.8785	0	18.0378	-2.51283	4.49475	0
3331	8114347	F	874	TRUE	TRUE	2013	Chick_2	2013-07-09 16:38:53	2013-07-09 21:18:50	16797	20.0193	31.3261	9	495	552	56	0	0	53	45	0	0	0.803571	0.196429	SEA	0	2013-07-09 04:05:23	12.5583	-0.989336	45.2416	0	16.5809	1.84856	1.8243	0
2714	8114348	M	673	TRUE	TRUE	2013	Incubation	2013-06-09 10:09:37	2013-06-09 13:39:49	12612	23.7902	10.9849	9	526	1196	43	0	0	40	27	0	0	0.627907	0.372093	SEA	0	2013-06-09 03:53:31	6.26833	-0.0701917	24.91	0	12.6846	2.77113	3.50701	0
2715	8114348	M	673	TRUE	TRUE	2013	Incubation	2013-06-10 01:41:05	2013-06-10 03:38:52	7067	15.3714	113.179	93	516	67	24	19	0.791667	22	15	15	0.625	0	0.375	LAND	1	2013-06-09 03:53:31	21.7928	0.837639	14.1468	0	12.1653	-0.578245	1.39572	0
2716	8114348	M	673	TRUE	TRUE	2013	Chick_1	2013-06-10 12:13:06	2013-06-10 14:26:36	8010	26.1863	33.7531	10	192	243	27	0	0	25	12	0	0	0.444444	0.555556	SEA	0	2013-06-10 03:52:55	8.33639	-0.574232	17.1924	0	11.6786	-2.78385	2.42105	0
2717	8114348	M	673	TRUE	TRUE	2013	Chick_1	2013-06-10 19:06:42	2013-06-10 20:35:29	5327	10.1919	24.4351	9	513	239	18	0	0	15	10	0	0	0.555556	0.444444	SEA	0	2013-06-10 03:52:54	15.23	-0.663273	13.2469	0	12.2241	-2.89399	2.79304	0
2718	8114348	M	673	TRUE	TRUE	2013	Chick_1	2013-06-11 10:23:44	2013-06-11 12:23:17	7173	10.9097	14.0286	9	496	525	24	0	0	21	16	0	0	0.666667	0.333333	SEA	0	2013-06-11 03:52:22	6.52278	-0.136436	22.0279	5.46716e-05	12.379	-0.956075	3.63797	1.18091
2719	8114348	M	673	TRUE	TRUE	2013	Chick_1	2013-06-12 03:00:20	2013-06-12 04:11:55	4295	15.4838	239.75	202	500	20	15	8	0.533333	12	3	3	0.2	0	0.8	LAND	1	2013-06-12 03:51:53	-0.859167	0.97481	11.7292	0	12.8349	0.458776	2.79181	0
2720	8114348	M	673	TRUE	TRUE	2013	Chick_1	2013-06-12 10:29:07	2013-06-12 15:08:54	16787	16.1053	28.4243	9	520	608	56	0	0	51	41	0	0	0.732143	0.267857	SEA	0	2013-06-12 03:51:54	6.62028	-0.161676	20.3893	0	13.1014	1.79924	3.87608	0
2721	8114348	M	673	TRUE	TRUE	2013	Chick_1	2013-06-12 18:39:58	2013-06-12 20:05:56	5158	5.59094	236.333	187	626	24	18	0	0	13	10	0	0	0.555556	0.444444	SEA	0	2013-06-12 03:51:53	14.8014	-0.742901	51.0819	0	14.0928	3.29938	2.61269	0
2723	8114348	M	673	TRUE	TRUE	2013	Chick_1	2013-06-13 10:16:33	2013-06-13 12:42:55	8782	8.05699	220.976	187	545	42	30	0	0	25	21	0	0	0.7	0.3	SEA	0	2013-06-13 03:51:29	6.41778	-0.109156	97.6409	6.57478e-06	14.7796	7.4235	1.19841	0.142015
2724	8114348	M	673	TRUE	TRUE	2013	Chick_1	2013-06-13 18:07:42	2013-06-13 19:14:25	4003	8.5064	224.85	189	496	20	14	0	0	11	6	0	0	0.428571	0.571429	SEA	0	2013-06-13 03:51:29	14.2703	-0.828509	95.1737	2.67814e-05	16.0236	10.309	2.93208	0.578479
2725	8114348	M	673	TRUE	TRUE	2013	Chick_1	2013-06-14 12:59:55	2013-06-14 15:26:57	8822	10.0982	212.091	189	510	44	30	0	0	26	21	0	0	0.7	0.3	SEA	0	2013-06-14 03:51:09	9.14611	-0.733631	76.5113	0.000181535	14.4976	6.46713	7.38223	3.92116
2726	8114348	M	673	TRUE	TRUE	2013	Chick_1	2013-06-14 17:15:51	2013-06-14 20:57:27	13296	14.5527	219.048	188	648	63	45	0	0	38	30	0	0	0.666667	0.333333	SEA	0	2013-06-14 03:51:09	13.4117	-0.932482	76.5113	0.000181535	14.4976	6.46713	7.38223	3.92116
2727	8114348	M	673	TRUE	TRUE	2013	Chick_1	2013-06-15 06:05:08	2013-06-15 10:44:06	16738	16.5454	39.9238	9	1002	433	56	0	0	52	42	0	0	0.75	0.25	SEA	0	2013-06-15 03:50:54	2.23722	0.833323	25.6979	1.11428e-05	13.4181	3.61136	8.26289	0.240685
2728	8114348	M	673	TRUE	TRUE	2013	Chick_1	2013-06-15 13:39:09	2013-06-15 18:01:59	15770	26.606	17.6241	9	497	923	53	0	0	49	30	0	0	0.566038	0.433962	SEA	0	2013-06-15 03:50:53	9.80444	-0.839304	31.9084	1.11428e-05	13.7124	3.19508	3.74641	0.240685
2729	8114348	M	673	TRUE	TRUE	2013	Chick_1	2013-06-16 08:28:28	2013-06-16 19:57:24	41336	36.468	31.8106	9	511	1315	138	0	0	135	110	0	0	0.797101	0.202899	SEA	0	2013-06-16 03:50:42	4.62944	0.351161	75.349	4.94561e-05	13.8404	7.82518	2.53405	1.06825
2730	8114348	M	673	TRUE	TRUE	2013	Chick_1	2013-06-17 01:55:07	2013-06-17 04:52:29	10642	20.2807	203.091	188	528	55	36	30	0.833333	33	19	19	0.527778	0	0.472222	LAND	1	2013-06-16 03:50:42	22.0736	0.8755	41.3135	6.3826e-05	13.3174	4.00554	8.46032	1.37864
2731	8114348	M	673	TRUE	TRUE	2013	Chick_1	2013-06-17 10:15:08	2013-06-17 12:37:39	8551	10.9374	37.0531	9	623	245	29	0	0	23	19	0	0	0.655172	0.344828	SEA	0	2013-06-17 03:50:35	6.40917	-0.106915	44.5758	3.73095e-05	13.1043	2.32598	9.68248	0.805886
2732	8114348	M	673	TRUE	TRUE	2013	Chick_1	2013-06-17 15:40:12	2013-06-17 19:34:57	14085	14.4354	23.0791	9	501	632	47	0	0	41	32	0	0	0.680851	0.319149	SEA	0	2013-06-17 03:50:36	11.8267	-0.998971	32.7951	2.67474e-05	13.6135	0.938918	8.94255	0.577744
2733	8114348	M	673	TRUE	TRUE	2013	Chick_1	2013-06-18 03:01:46	2013-06-18 05:21:32	8386	18.5815	211.929	186	515	42	28	22	0.785714	26	18	17	0.607143	0.0357143	0.357143	LAND	0.944444	2013-06-18 03:50:32	-0.812778	0.977447	27.1886	0	14.8061	2.96604	4.4947	0
2734	8114348	M	673	TRUE	TRUE	2013	Chick_1	2013-06-18 09:08:42	2013-06-18 14:01:47	17585	15.487	18.4867	9	627	978	59	0	0	56	46	0	0	0.779661	0.220339	SEA	0	2013-06-18 03:50:33	5.3025	0.181592	37.3729	0	14.47	3.7464	3.23299	0
2735	8114348	M	673	TRUE	TRUE	2013	Chick_1	2013-06-18 16:45:14	2013-06-18 19:19:40	9266	15.3094	222.523	187	703	44	31	0	0	27	17	0	0	0.548387	0.451613	SEA	0	2013-06-18 03:50:32	12.9117	-0.971652	37.7183	0	14.3382	1.86677	1.82449	0
2736	8114348	M	673	TRUE	TRUE	2013	Chick_1	2013-06-19 08:54:50	2013-06-19 22:27:07	48737	59.4447	59.3157	9	499	830	163	0	0	159	125	0	0	0.766871	0.233129	SEA	0	2013-06-19 03:50:34	5.07111	0.240793	40.0104	0	14.4278	1.81424	-1.16974	0
2737	8114348	M	673	TRUE	TRUE	2013	Chick_1	2013-06-20 10:43:09	2013-06-20 12:43:05	7196	17.9474	214.167	188	514	36	24	0	0	21	14	0	0	0.583333	0.416667	SEA	0	2013-06-20 03:50:40	6.87472	-0.227005	64.945	6.68839e-08	15.8589	5.53951	-2.12535	0.00144469
2738	8114348	M	673	TRUE	TRUE	2013	Chick_1	2013-06-20 13:00:09	2013-06-20 20:44:24	27855	55.4412	42.8731	9	558	662	93	0	0	90	53	0	0	0.569892	0.430108	SEA	0	2013-06-20 03:50:41	9.15778	-0.735703	56.9908	1.33768e-07	16.3748	3.6724	-0.753657	0.00288938
2739	8114348	M	673	TRUE	TRUE	2013	Chick_1	2013-06-21 02:44:57	2013-06-21 05:56:41	11504	24.1789	13.4612	9	304	876	39	31	0.794872	36	22	22	0.564103	0	0.435897	LAND	1	2013-06-21 03:50:49	-1.09778	0.958985	19.6	0	16.8067	0.894615	-4.73845	0
2740	8114348	M	673	TRUE	TRUE	2013	Chick_1	2013-06-21 07:52:41	2013-06-21 14:45:46	24785	28.7241	298.476	281	397	84	83	0	0	78	62	0	0	0.746988	0.253012	SEA	0	2013-06-21 03:50:50	4.03083	0.492993	16.1817	0	16.5577	0.886172	-6.33454	0
2741	8114348	M	673	TRUE	TRUE	2013	Chick_1	2013-06-21 14:56:24	2013-06-21 18:15:38	11954	24.9302	300.146	287	352	41	40	0	0	37	23	0	0	0.575	0.425	SEA	0	2013-06-21 03:50:50	11.0928	-0.971927	18.1658	7.60472e-05	16.9321	2.67108	-6.47983	1.64262
2742	8114348	M	673	TRUE	TRUE	2013	Chick_1	2013-06-21 18:28:08	2013-06-21 22:08:30	13222	36.9845	311.045	284	824	44	45	0	0	40	18	0	0	0.4	0.6	SEA	0	2013-06-21 03:50:50	14.6217	-0.773564	19.9235	7.60472e-05	17.294	4.41577	-2.81531	1.64262
2743	8114348	M	673	TRUE	TRUE	2013	Chick_1	2013-06-22 08:27:21	2013-06-22 14:05:57	20316	24.3074	298.594	282	378	69	68	0	0	62	46	0	0	0.676471	0.323529	SEA	0	2013-06-22 03:51:05	4.60444	0.357281	22.6733	0	15.7305	6.96727	6.20774	0
2744	8114348	M	673	TRUE	TRUE	2013	Chick_1	2013-06-22 16:54:02	2013-06-22 20:38:06	13444	20.9099	292.809	281	335	47	45	0	0	38	23	0	0	0.511111	0.488889	SEA	0	2013-06-22 03:51:06	13.0489	-0.962534	16.7257	0	15.2679	6.60931	5.38323	0
2746	8114348	M	673	TRUE	TRUE	2013	Chick_1	2013-06-23 10:39:10	2013-06-23 19:04:44	30334	32.4333	300.284	281	862	102	102	0	0	98	82	0	0	0.803922	0.196078	SEA	0	2013-06-23 03:51:24	6.79611	-0.206916	29.6717	0	15.6293	4.93388	-0.676132	0
2747	8114348	M	673	TRUE	TRUE	2013	Chick_1	2013-06-24 08:39:02	2013-06-24 15:08:24	23362	21.0319	295.637	284	365	80	78	0	0	74	49	0	0	0.628205	0.371795	SEA	0	2013-06-24 03:51:47	4.7875	0.312128	52.9411	5.24119e-07	15.6443	0.789516	0.54195	0.011321
2748	8114348	M	673	TRUE	TRUE	2013	Chick_1	2013-06-24 16:18:14	2013-06-24 19:11:51	10417	18.2059	297.5	285	447	36	35	0	0	32	22	0	0	0.628571	0.371429	SEA	0	2013-06-24 03:51:48	12.4406	-0.993356	50.2054	1.04824e-06	15.4863	-0.24201	0.903369	0.0226419
2749	8114348	M	673	TRUE	TRUE	2013	Chick_1	2013-06-25 09:01:36	2013-06-25 14:18:38	19022	17.8437	301.859	284	816	64	64	0	0	60	50	0	0	0.78125	0.21875	SEA	0	2013-06-25 03:52:15	5.15583	0.219208	37.1143	0	15.3402	-3.79755	1.87419	0
2750	8114348	M	673	TRUE	TRUE	2013	Chick_1	2013-06-25 15:32:21	2013-06-25 20:32:23	18002	16.3991	290.571	282	313	63	61	38	0.622951	57	50	38	0.622951	0.196721	0.180328	MIX	0.76	2013-06-25 03:52:14	11.6686	-0.996239	46.4578	0	15.4249	-5.1227	-0.00199525	0
2751	8114348	M	673	TRUE	TRUE	2013	Chick_1	2013-06-26 10:32:53	2013-06-26 19:13:01	31208	20.915	294.355	284	370	107	105	0	0	101	88	0	0	0.838095	0.161905	SEA	0	2013-06-26 03:52:46	6.66861	-0.174149	89.7608	1.77166e-05	16.3755	-3.08726	-2.58472	0.382678
2752	8114348	M	673	TRUE	TRUE	2013	Chick_1	2013-06-27 03:28:20	2013-06-27 05:56:48	8908	11.3187	306.567	285	597	30	30	25	0.833333	27	21	21	0.7	0	0.3	LAND	1	2013-06-27 03:53:22	-0.417222	0.99404	41.9169	1.03631e-05	15.7689	5.38931	2.79554	0.223843
2755	8114348	M	673	TRUE	TRUE	2013	Chick_1	2013-06-27 11:58:35	2013-06-27 14:45:41	10026	12.2832	295.8	282	347	35	34	0	0	31	27	0	0	0.794118	0.205882	SEA	0	2013-06-27 03:53:20	8.0875	-0.519706	46.3413	2.45728e-05	14.8327	5.85313	3.80145	0.530772
2756	8114348	M	673	TRUE	TRUE	2013	Chick_1	2013-06-27 15:55:36	2013-06-27 20:01:25	14749	28.5753	313.688	282	765	48	50	0	0	44	27	0	0	0.54	0.46	SEA	0	2013-06-27 03:53:22	12.0372	-0.999953	47.285	1.80615e-05	14.6476	5.36957	3.35125	0.390129
2757	8114348	M	673	TRUE	TRUE	2013	Chick_1	2013-06-28 03:21:23	2013-06-28 15:06:59	42336	21.6091	19.2342	5	343	2216	142	73	0.514085	140	127	67	0.471831	0.422535	0.105634	MIX	0.527559	2013-06-28 03:54:01	-0.543889	0.98988	32.611	0	15.04	5.24679	2.14335	0
2758	8114348	M	673	TRUE	TRUE	2013	Chick_1	2013-06-28 17:39:08	2013-06-28 19:49:38	7830	16.7075	301.444	285	393	27	27	0	0	20	10	0	0	0.37037	0.62963	SEA	0	2013-06-28 03:54:02	13.7517	-0.89668	17.6327	0	15.036	3.74153	0.0763488	0
2760	8114348	M	673	TRUE	TRUE	2013	Chick_1	2013-06-29 16:05:40	2013-06-29 20:40:04	16464	32.6078	299.143	282	455	56	55	0	0	51	32	0	0	0.581818	0.418182	SEA	0	2013-06-29 03:54:46	12.1817	-0.998869	26.726	1.30315e-05	14.9042	4.40106	-0.0155346	0.281481
2761	8114348	M	673	TRUE	TRUE	2013	Chick_1	2013-06-30 02:56:36	2013-06-30 07:14:58	15502	14.5753	12.9074	9	387	1231	52	46	0.884615	50	41	41	0.788462	0	0.211538	LAND	1	2013-06-30 03:55:33	-0.9825	0.967101	39.8043	9.18002e-05	15.0082	5.94559	2.18322	1.98288
2762	8114348	M	673	TRUE	TRUE	2013	Chick_1	2013-06-30 14:07:45	2013-06-30 20:44:29	23804	25.462	297.432	284	579	81	80	0	0	72	50	0	0	0.625	0.375	SEA	0	2013-06-30 03:55:33	10.2033	-0.891402	56.8362	0.000111656	14.114	4.3496	3.3034	2.41176
2764	8114348	M	673	TRUE	TRUE	2013	Chick_2	2013-07-02 13:43:31	2013-07-02 14:48:55	3924	5.44386	300.857	283	338	14	14	0	0	9	8	0	0	0.571429	0.428571	SEA	0	2013-07-02 03:57:19	9.77	-0.834367	60.4371	0	15.0437	4.9301	4.41177	0
2765	8114348	M	673	TRUE	TRUE	2013	Chick_2	2013-07-02 18:04:33	2013-07-02 19:18:44	4451	5.74926	298	284	336	16	15	0	0	11	9	0	0	0.6	0.4	SEA	0	2013-07-02 03:57:20	14.1203	-0.849854	75.8099	3.34233e-06	15.2556	4.1611	3.05495	0.0721943
2766	8114348	M	673	TRUE	TRUE	2013	Chick_2	2013-07-03 10:36:50	2013-07-03 17:42:45	25555	7.93716	293.659	282	433	88	86	0	0	84	79	0	0	0.918605	0.0813953	SEA	0	2013-07-03 03:58:17	6.6425	-0.167414	58.4952	6.68466e-06	14.7515	2.26947	1.42779	0.144389
2768	8114348	M	673	TRUE	TRUE	2013	Chick_2	2013-07-04 04:25:09	2013-07-04 14:28:38	36209	14.6466	40.0944	5	341	911	121	113	0.933884	116	110	109	0.900826	0.00826446	0.0909091	LAND	0.990909	2013-07-04 03:59:20	0.430278	0.993662	74.032	0	16.7572	2.9226	-6.57052	0
2769	8114348	M	673	TRUE	TRUE	2013	Chick_2	2013-07-05 15:52:16	2013-07-05 19:26:08	12832	23.8682	298.159	284	412	44	43	0	0	34	20	0	0	0.465116	0.534884	SEA	0	2013-07-05 04:00:27	11.8636	-0.999363	47.998	4.76433e-08	16.8216	0.68813	5.63353	0.0010291
2770	8114348	M	673	TRUE	TRUE	2013	Chick_2	2013-07-06 11:16:45	2013-07-06 18:34:21	26256	23.6263	130.862	9	394	203	88	25	0.284091	84	70	22	0.25	0.545455	0.204545	MIX	0.314286	2013-07-06 04:01:35	7.25278	-0.322128	22.0977	0	16.2566	-1.71363	5.42052	0
2773	8114348	M	673	TRUE	TRUE	2013	Chick_2	2013-07-08 10:54:05	2013-07-08 12:51:26	7041	8.72975	293.16	284	369	25	24	0	0	20	18	0	0	0.75	0.25	SEA	0	2013-07-08 04:04:03	6.83389	-0.216582	12.8785	0	18.0378	-2.51283	4.49475	0
2774	8114348	M	673	TRUE	TRUE	2013	Chick_2	2013-07-09 13:11:43	2013-07-09 15:49:49	9486	16.201	296.212	285	396	33	32	0	0	20	8	0	0	0.25	0.75	SEA	0	2013-07-09 04:05:22	9.10583	-0.726425	45.2416	0	16.5809	1.84856	1.8243	0
2776	8114348	M	673	TRUE	TRUE	2013	Chick_2	2013-07-10 17:14:04	2013-07-10 17:58:08	2644	7.22727	294.7	286	304	10	9	0	0	3	1	0	0	0.111111	0.888889	SEA	0	2013-07-10 04:06:44	13.1222	-0.957151	38.4882	0.000405269	16.9461	-1.8356	1.9004	8.75382
2779	8114348	M	673	TRUE	TRUE	2013	Chick_2	2013-07-11 14:29:31	2013-07-12 23:06:36	117425	42.8121	301.051	281	819	391	392	175	0.446429	389	344	157	0.40051	0.477041	0.122449	MIX	0.456395	2013-07-11 04:08:08	10.3564	-0.908842	63.3446	0.000171177	15.9861	-9.35099	-3.45665	3.69741
2780	8114348	M	673	TRUE	TRUE	2013	Chick_2	2013-07-13 15:41:14	2013-07-13 17:45:03	7429	12.881	296.808	283	367	26	25	0	0	22	16	0	0	0.64	0.36	SEA	0	2013-07-13 04:11:04	11.5028	-0.99154	24.1385	0	17.6252	-2.21772	-0.902462	0
2787	8114348	M	673	TRUE	TRUE	2013	Chick_2	2013-07-15 13:44:09	2013-07-15 15:03:41	4772	6.73863	301.412	284	401	17	16	0	0	11	9	0	0	0.5625	0.4375	SEA	0	2013-07-15 04:14:12	9.49917	-0.793221	42.6933	0	16.7661	-1.13222	7.01656	0
2792	8114348	M	673	TRUE	TRUE	2013	Chick_2	2013-07-16 14:00:24	2013-07-16 16:54:06	10422	17.8297	486.682	284	620	22	35	0	0	32	19	0	0	0.542857	0.457143	SEA	0	2013-07-16 04:15:47	9.74361	-0.830539	25.787	5.3335e-08	17.4465	-3.15287	6.82188	0.00115204
2793	8114348	M	673	TRUE	TRUE	2013	Chick_2	2013-07-16 17:30:48	2013-07-16 20:11:57	9669	19.8637	432.565	280	702	23	33	0	0	22	11	0	0	0.333333	0.666667	SEA	0	2013-07-16 04:15:47	13.2503	-0.946907	25.787	5.3335e-08	17.4465	-3.15287	6.82188	0.00115204
2794	8114348	M	673	TRUE	TRUE	2013	Chick_2	2013-07-17 09:33:21	2013-07-18 19:35:06	122505	46.0428	437.014	281	1184	281	409	174	0.425428	404	362	170	0.415648	0.469438	0.114914	MIX	0.469613	2013-07-17 04:17:26	5.26528	0.191166	30.2974	0	17.716	-0.900932	6.53641	0
2797	8114348	M	673	TRUE	TRUE	2013	Chick_2	2013-07-19 12:18:00	2013-07-19 15:45:08	12428	8.13064	578.045	287	1184	22	42	0	0	36	33	0	0	0.785714	0.214286	SEA	0	2013-07-19 04:20:51	7.9525	-0.489192	63.9092	3.23081e-05	17.5628	-7.86141	4.4522	0.697856
2798	8114348	M	673	TRUE	TRUE	2013	Chick_2	2013-07-19 16:57:38	2013-07-20 20:40:05	99747	53.6962	417.983	283	706	240	333	180	0.540541	329	289	178	0.534535	0.333333	0.132132	MIX	0.615917	2013-07-19 04:20:51	12.6131	-0.987148	63.9092	3.23081e-05	17.5628	-7.86141	4.4522	0.697856
3249	8114349	M	869	TRUE	TRUE	2013	Chick_1	2013-06-10 02:14:34	2013-06-10 20:44:47	66613	22.9429	47.4394	9	656	1418	223	145	0.650224	220	197	136	0.609865	0.273543	0.116592	MIX	0.690355	2013-06-10 03:52:55	-1.63917	0.909327	14.1468	0	12.1653	-0.578245	1.39572	0
3250	8114349	M	869	TRUE	TRUE	2013	Chick_1	2013-06-11 09:25:38	2013-06-12 09:53:33	88075	60.3209	66.9094	9	580	1325	294	159	0.540816	290	247	144	0.489796	0.35034	0.159864	MIX	0.582996	2013-06-11 03:52:24	5.55389	0.116526	22.0279	5.46716e-05	12.379	-0.956075	3.63797	1.18091
3251	8114349	M	869	TRUE	TRUE	2013	Chick_1	2013-06-12 16:19:09	2013-06-12 22:16:00	21411	20.2947	31.3243	9	641	700	72	58	0.805556	66	54	50	0.694444	0.0555556	0.25	LAND	0.925926	2013-06-12 03:51:53	12.4544	-0.992931	29.86	0	13.3303	1.77913	4.16156	0
3252	8114349	M	869	TRUE	TRUE	2013	Chick_1	2013-06-13 02:06:11	2013-06-13 08:13:20	22029	19.3562	203.396	185	548	111	74	69	0.932432	71	60	60	0.810811	0	0.189189	LAND	1	2013-06-13 03:51:30	-1.75528	0.896261	66.0932	0	14.5294	4.47136	1.47149	0
3253	8114349	M	869	TRUE	TRUE	2013	Chick_1	2013-06-13 14:43:06	2013-06-13 21:23:28	24022	17.7507	204.358	186	509	120	81	74	0.91358	76	64	64	0.790123	0	0.209877	LAND	1	2013-06-13 03:51:30	10.86	-0.955793	96.2106	1.96378e-05	15.4008	9.62993	1.73916	0.424175
3254	8114349	M	869	TRUE	TRUE	2013	Chick_1	2013-06-14 02:27:27	2013-06-14 07:19:44	17537	17.4227	209.663	188	682	86	59	52	0.881356	55	46	46	0.779661	0	0.220339	LAND	1	2013-06-14 03:51:10	-1.39528	0.934023	95.1098	4.01349e-05	16.0637	9.01948	4.53475	0.866914
3256	8114349	M	869	TRUE	TRUE	2013	Chick_1	2013-06-14 16:02:06	2013-06-14 22:30:13	23287	20.0558	203.256	187	497	117	78	72	0.923077	75	61	61	0.782051	0	0.217949	LAND	1	2013-06-14 03:51:09	12.1825	-0.998859	76.5113	0.000181535	14.4976	6.46713	7.38223	3.92116
3257	8114349	M	869	TRUE	TRUE	2013	Chick_1	2013-06-15 02:02:08	2013-06-15 06:03:13	14465	20.1882	204.959	186	497	73	49	42	0.857143	46	33	32	0.653061	0.0204082	0.326531	LAND	0.969697	2013-06-15 03:50:56	-1.81333	0.889416	29.4605	1.17413e-05	13.8684	4.86915	10.4078	0.253613
3258	8114349	M	869	TRUE	TRUE	2013	Chick_1	2013-06-15 14:26:54	2013-06-15 18:04:59	13085	19.9585	17.2304	9	547	790	44	36	0.818182	41	25	23	0.522727	0.0454545	0.431818	LAND	0.92	2013-06-15 03:50:54	10.6	-0.93358	31.9084	1.11428e-05	13.7124	3.19508	3.74641	0.240685
3259	8114349	M	869	TRUE	TRUE	2013	Chick_1	2013-06-16 02:27:27	2013-06-16 05:13:23	9956	19.28	209.08	188	498	50	34	26	0.764706	30	17	17	0.5	0	0.5	LAND	1	2013-06-16 03:50:43	-1.38778	0.934722	60.4475	2.0791e-05	14.5273	7.1233	-0.92698	0.449086
3260	8114349	M	869	TRUE	TRUE	2013	Chick_1	2013-06-16 16:15:36	2013-06-16 20:26:27	15051	19.3649	30.9284	9	518	503	51	42	0.823529	46	33	33	0.647059	0	0.352941	LAND	1	2013-06-16 03:50:44	12.4144	-0.99412	59.4813	8.95427e-05	13.4202	6.22721	6.94792	1.93412
3261	8114349	M	869	TRUE	TRUE	2013	Chick_1	2013-06-17 01:31:26	2013-06-17 05:18:24	13618	20.3736	204.551	188	496	69	46	37	0.804348	41	29	26	0.565217	0.0652174	0.369565	MIX	0.896552	2013-06-16 03:50:43	21.6786	0.820942	41.3135	6.3826e-05	13.3174	4.00554	8.46032	1.37864
3262	8114349	M	869	TRUE	TRUE	2013	Chick_1	2013-06-17 13:11:41	2013-06-17 17:40:59	16158	20.1884	19.7621	9	541	845	54	48	0.888889	51	38	38	0.703704	0	0.296296	LAND	1	2013-06-17 03:50:36	9.35139	-0.769074	32.7951	2.67474e-05	13.6135	0.938918	8.94255	0.577744
3263	8114349	M	869	TRUE	TRUE	2013	Chick_1	2013-06-18 01:55:29	2013-06-18 06:57:02	18093	26.9963	209	188	525	89	61	55	0.901639	58	43	43	0.704918	0	0.295082	LAND	1	2013-06-17 03:50:37	22.0811	0.876447	27.1886	0	14.8061	2.96604	4.4947	0
3264	8114349	M	869	TRUE	TRUE	2013	Chick_1	2013-06-18 12:04:16	2013-06-18 21:39:26	34510	39.181	45.8758	9	992	757	116	51	0.439655	113	81	43	0.37069	0.327586	0.301724	MIX	0.530864	2013-06-18 03:50:34	8.22833	-0.550845	37.7183	0	14.3382	1.86677	1.82449	0
3265	8114349	M	869	TRUE	TRUE	2013	Chick_1	2013-06-19 09:48:11	2013-06-19 21:56:14	43683	39.4338	88.0777	9	532	502	146	65	0.445205	143	115	55	0.376712	0.410959	0.212329	MIX	0.478261	2013-06-19 03:50:36	5.95972	0.0105445	40.0104	0	14.4278	1.81424	-1.16974	0
3266	8114349	M	869	TRUE	TRUE	2013	Chick_1	2013-06-20 16:00:24	2013-06-20 20:38:40	16696	32.7023	204.988	188	536	84	56	0	0	54	28	0	0	0.5	0.5	SEA	0	2013-06-20 03:50:42	12.1617	-0.999104	56.9908	1.33768e-07	16.3748	3.6724	-0.753657	0.00288938
3267	8114349	M	869	TRUE	TRUE	2013	Chick_1	2013-06-21 17:01:16	2013-06-21 21:29:49	16113	33.8698	313.396	281	850	53	54	0	0	49	32	0	0	0.592593	0.407407	SEA	0	2013-06-21 03:50:52	13.1733	-0.953191	18.1658	7.60472e-05	16.9321	2.67108	-6.47983	1.64262
3268	8114349	M	869	TRUE	TRUE	2013	Chick_1	2013-06-22 09:06:36	2013-06-22 16:19:10	25954	23.2118	301.598	281	393	87	87	0	0	84	64	0	0	0.735632	0.264368	SEA	0	2013-06-22 03:51:08	5.25778	0.193093	22.6733	0	15.7305	6.96727	6.20774	0
3269	8114349	M	869	TRUE	TRUE	2013	Chick_1	2013-06-22 19:21:18	2013-06-22 21:25:00	7422	8.73245	296.808	281	431	26	25	0	0	22	20	0	0	0.8	0.2	SEA	0	2013-06-22 03:51:07	15.5031	-0.608127	15.6149	0	15.4114	5.13409	4.197	0
3272	8114349	M	869	TRUE	TRUE	2013	Chick_1	2013-06-23 15:02:52	2013-06-23 20:50:59	20887	14.4116	294.167	282	369	72	70	0	0	61	58	0	0	0.828571	0.171429	SEA	0	2013-06-23 03:51:26	11.1906	-0.977631	32.5515	0	16.1317	5.03323	-2.27274	0
3274	8114349	M	869	TRUE	TRUE	2013	Chick_1	2013-06-24 16:18:03	2013-06-24 19:39:38	12095	23.3849	309.4	281	576	40	41	0	0	37	23	0	0	0.560976	0.439024	SEA	0	2013-06-24 03:51:49	12.4372	-0.993456	50.2054	1.04824e-06	15.4863	-0.24201	0.903369	0.0226419
2232	8114370	M	602	TRUE	TRUE	2012	Incubation	2012-06-09 11:39:28	2012-06-09 15:30:25	13857	22.7958	11.7655	9	849	1228	47	0	0	42	22	0	0	0.468085	0.531915	SEA	0	2012-06-09 03:53:22	7.76833	-0.446588	57.34	2.78365e-05	11.7288	2.9737	3.24991	0.601269
2233	8114370	M	602	TRUE	TRUE	2012	Incubation	2012-06-09 18:17:51	2012-06-09 19:21:50	3839	9.5043	20.6884	10	609	215	13	0	0	11	3	0	0	0.230769	0.769231	SEA	0	2012-06-09 03:53:21	14.4083	-0.807733	31.0961	0	11.9619	2.12453	3.06205	0
2235	8114370	M	602	TRUE	TRUE	2012	Incubation	2012-06-09 20:39:09	2012-06-09 23:39:41	10832	13.6766	18.4821	10	626	587	37	30	0.810811	34	27	27	0.72973	0	0.27027	LAND	1	2012-06-09 03:53:19	16.7639	-0.317994	31.0961	0	11.9619	2.12453	3.06205	0
2237	8114370	M	602	TRUE	TRUE	2012	Chick_1	2012-06-11 13:34:09	2012-06-12 18:51:25	105436	22.3362	41.2443	9	603	2571	352	268	0.761364	344	308	256	0.727273	0.147727	0.125	MIX	0.831169	2012-06-11 03:52:14	9.69861	-0.82392	47.7315	0	10.8654	0.905881	0.204	0
2239	8114370	M	602	TRUE	TRUE	2012	Chick_1	2012-06-13 09:07:51	2012-06-13 14:09:52	18121	15.5315	35.5745	9	1445	550	61	55	0.901639	57	49	49	0.803279	0	0.196721	LAND	1	2012-06-13 03:51:23	5.27444	0.18881	38.2386	0	12.0584	0.372324	-0.245108	0
2240	8114370	M	602	TRUE	TRUE	2012	Chick_1	2012-06-13 18:13:36	2012-06-14 04:34:55	37279	15.1369	121.481	107	648	312	125	118	0.944	122	110	110	0.88	0	0.12	LAND	1	2012-06-13 03:51:23	14.3703	-0.813566	19.0857	0	12.6935	0.599319	0.759723	0
2241	8114370	M	602	TRUE	TRUE	2012	Chick_1	2012-06-14 08:17:00	2012-06-14 20:44:40	44860	21.0924	122.838	107	611	370	150	62	0.413333	146	121	45	0.3	0.506667	0.193333	MIX	0.371901	2012-06-14 03:51:04	4.43222	0.399016	19.9839	0	12.3907	3.11833	4.33786	0
2242	8114370	M	602	TRUE	TRUE	2012	Chick_1	2012-06-14 21:42:02	2012-06-15 21:36:05	86043	33.0084	120.551	107	813	719	287	205	0.714286	284	233	193	0.672474	0.139373	0.188153	MIX	0.828326	2012-06-14 03:51:04	17.8494	-0.0394051	32.7815	0	12.5386	3.35461	4.42879	0
2243	8114370	M	602	TRUE	TRUE	2012	Chick_1	2012-06-16 02:35:42	2012-06-17 11:20:11	117869	32.84	118.719	106	618	998	393	337	0.857506	390	335	310	0.788804	0.0636132	0.147583	LAND	0.925373	2012-06-16 03:50:39	-1.24917	0.947	21.0344	0	12.2731	3.88474	-1.585	0
2245	8114370	M	602	TRUE	TRUE	2012	Chick_1	2012-06-18 23:53:17	2012-06-19 09:38:09	35092	16.8198	119.475	107	670	299	117	108	0.923077	112	98	98	0.837607	0	0.162393	LAND	1	2012-06-18 03:50:32	20.0458	0.510355	46.22	0	14.543	5.78316	-0.0119668	0
2246	8114370	M	602	TRUE	TRUE	2012	Chick_1	2012-06-19 14:07:08	2012-06-20 07:13:12	61564	28.8028	50.2751	9	174	1225	206	110	0.533981	201	169	103	0.5	0.320388	0.179612	MIX	0.609467	2012-06-19 03:50:35	10.2758	-0.899843	33.4538	7.5681e-06	13.41	1.0148	11.5207	0.163471
2247	8114370	M	602	TRUE	TRUE	2012	Chick_1	2012-06-20 08:50:40	2012-06-20 20:02:34	40314	18.7552	31.6481	9	1401	1293	135	0	0	131	126	0	0	0.933333	0.0666667	SEA	0	2012-06-20 03:50:43	4.99917	0.25903	21.7478	0	13.2722	0.597563	4.04946	0
2248	8114370	M	602	TRUE	TRUE	2012	Chick_1	2012-06-21 02:44:29	2012-06-21 08:10:08	19539	19.3335	124.451	108	642	162	66	59	0.893939	62	52	52	0.787879	0	0.212121	LAND	1	2012-06-21 03:50:53	-1.10667	0.958323	2.70183	0	13.7608	-1.19063	-1.05488	0
2249	8114370	M	602	TRUE	TRUE	2012	Chick_1	2012-06-21 08:54:08	2012-06-21 12:23:37	12569	11.661	39.5826	9	639	333	42	0	0	39	34	0	0	0.809524	0.190476	SEA	0	2012-06-21 03:50:53	5.05417	0.245096	9.72248	0	13.6657	-1.09546	-2.56011	0
2250	8114370	M	602	TRUE	TRUE	2012	Chick_1	2012-06-21 14:27:42	2012-06-21 22:42:19	29677	25.815	30.4663	10	637	995	99	0	0	91	70	0	0	0.707071	0.292929	SEA	0	2012-06-21 03:50:53	10.6136	-0.934851	12.8269	0	13.8395	-2.60838	-6.16996	0
2251	8114370	M	602	TRUE	TRUE	2012	Chick_1	2012-06-22 09:23:52	2012-06-22 21:56:22	45150	33.7094	43.4129	9	1380	1056	151	0	0	148	114	0	0	0.754967	0.245033	SEA	0	2012-06-22 03:51:08	5.54556	0.118693	18.1918	0	14.0914	-3.42828	-9.40469	0
2253	8114370	M	602	TRUE	TRUE	2012	Chick_1	2012-06-23 06:18:20	2012-06-23 16:47:39	37759	18.1887	129.936	105	945	296	126	86	0.68254	122	105	80	0.634921	0.198413	0.166667	MIX	0.761905	2012-06-23 03:51:30	2.44722	0.801689	70.5422	5.34613e-07	13.9274	-0.689364	1.57664	0.0115476
2254	8114370	M	602	TRUE	TRUE	2012	Chick_1	2012-06-23 18:38:54	2012-06-23 21:51:35	11561	49.6115	136.831	109	853	89	39	0	0	36	7	0	0	0.179487	0.820513	SEA	0	2012-06-23 03:51:28	14.7906	-0.744797	53.5257	7.16482e-07	14.2911	0.369476	4.24309	0.015476
2255	8114370	M	602	TRUE	TRUE	2012	Chick_1	2012-06-24 01:40:29	2012-06-24 05:51:03	15034	21.8199	126.121	108	626	124	51	45	0.882353	48	36	36	0.705882	0	0.294118	LAND	1	2012-06-23 03:51:29	21.8167	0.841039	33.4757	0	14.2056	1.34582	4.65779	0
2257	8114370	M	602	TRUE	TRUE	2012	Chick_1	2012-06-25 02:57:20	2012-06-25 06:34:57	13057	15.3335	129.981	108	721	106	44	36	0.818182	40	31	29	0.659091	0.0454545	0.295455	LAND	0.935484	2012-06-25 03:52:21	-0.916944	0.971325	76.1466	0.000561762	14.1123	6.36926	-3.18166	12.1341
2258	8114370	M	602	TRUE	TRUE	2012	Chick_1	2012-06-25 12:51:40	2012-06-26 00:07:21	40541	19.7642	121.126	106	645	340	136	120	0.882353	131	117	109	0.801471	0.0588235	0.139706	LAND	0.931624	2012-06-25 03:52:21	8.98861	-0.704995	86.9358	0.00118331	13.0021	6.01967	4.11943	25.5595
2260	8114370	M	602	TRUE	TRUE	2012	Chick_1	2012-06-27 01:56:56	2012-06-27 06:05:26	14910	15.3317	126.244	107	654	123	50	44	0.88	48	38	38	0.76	0	0.24	LAND	1	2012-06-26 03:52:53	22.0675	0.874725	50.8962	0.000184228	14.3746	-2.51551	7.30182	3.97932
2266	8114370	M	602	TRUE	TRUE	2012	Chick_1	2012-06-29 02:26:21	2012-06-29 06:00:51	12870	16.0392	126.15	108	628	107	43	38	0.883721	41	31	31	0.72093	0	0.27907	LAND	1	2012-06-29 03:54:55	-1.47611	0.926255	2.2818	0	13.6553	1.92751	-0.2043	0
2270	8114370	M	602	TRUE	TRUE	2012	Chick_2	2012-07-01 07:55:55	2012-07-01 11:24:13	12498	19.9404	128.422	106	635	102	42	0	0	39	30	0	0	0.714286	0.285714	SEA	0	2012-07-01 03:56:36	3.98861	0.50258	43.2983	9.25762e-05	15.3981	2.87112	0.81686	1.99965
2271	8114370	M	602	TRUE	TRUE	2012	Chick_2	2012-07-01 18:11:21	2012-07-01 23:53:53	20552	38.2284	64.0748	9	238	321	69	0	0	66	49	0	0	0.710145	0.289855	SEA	0	2012-07-01 03:56:37	14.2456	-0.832115	60.6686	0.000186987	16.1935	5.08472	2.65508	4.03891
2272	8114370	M	602	TRUE	TRUE	2012	Chick_2	2012-07-02 07:13:15	2012-07-02 13:31:24	22689	29.2338	19.0499	9	595	1222	76	0	0	71	54	0	0	0.710526	0.289474	SEA	0	2012-07-02 03:57:32	3.26194	0.656992	23.0474	3.66854e-06	14.6803	2.16442	7.18261	0.0792404
2273	8114370	M	602	TRUE	TRUE	2012	Chick_2	2012-07-02 18:12:26	2012-07-02 20:28:05	8139	14.0071	170.712	106	843	52	28	0	0	24	17	0	0	0.607143	0.392857	SEA	0	2012-07-02 03:57:32	14.2483	-0.831712	25.2889	0	14.9622	3.60795	4.14923	0
2275	8114370	M	602	TRUE	TRUE	2012	Chick_2	2012-07-04 13:50:27	2012-07-06 08:50:50	154823	56.1912	75.1561	9	675	2069	517	220	0.425532	507	430	210	0.40619	0.425532	0.168279	MIX	0.488372	2012-07-04 03:59:35	9.84778	-0.845417	23.037	0	15.186	-2.73593	-5.22292	0
2276	8114370	M	602	TRUE	TRUE	2012	Chick_2	2012-07-06 15:06:08	2012-07-07 06:34:29	55701	50.4439	118.029	107	612	477	186	31	0.166667	182	150	30	0.16129	0.645161	0.193548	MIX	0.2	2012-07-06 04:01:52	11.0711	-0.970577	69.2203	0	16.9695	-1.53634	-8.28461	0
2277	8114370	M	602	TRUE	TRUE	2012	Chick_2	2012-07-07 15:13:38	2012-07-07 22:41:39	26881	58.393	120.57	107	691	228	90	10	0.111111	84	46	7	0.0777778	0.433333	0.488889	MIX	0.152174	2012-07-07 04:03:05	11.1758	-0.976813	56.247	0.000291494	16.6999	0.950801	-1.12191	6.29626
2279	8114370	M	602	TRUE	TRUE	2012	Chick_2	2012-07-08 14:24:03	2012-07-08 22:17:24	28401	29.968	123.557	107	673	235	95	0	0	81	65	0	0	0.684211	0.315789	SEA	0	2012-07-08 04:04:21	10.3283	-0.905754	47.827	0	16.7384	1.43026	4.1702	0
2280	8114370	M	602	TRUE	TRUE	2012	Chick_2	2012-07-09 01:56:27	2012-07-10 05:00:53	97466	483.703	118.173	106	624	830	325	91	0.28	321	299	79	0.243077	0.676923	0.08	MIX	0.264214	2012-07-08 04:04:21	21.8683	0.848279	13.9077	0	16.8885	4.8389	4.31721	0
2284	8114370	M	602	TRUE	FALSE	2012	Chick_2	2012-07-13 15:31:17	2012-07-13 22:42:44	25887	28.3645	123.822	107	612	214	87	0	0	64	48	0	0	0.551724	0.448276	SEA	0	2012-07-13 04:11:26	11.3308	-0.984694	45.9316	0.000365283	14.7575	6.53767	6.25016	7.89012
2290	8114370	M	602	TRUE	TRUE	2012	Chick_2	2012-07-16 17:54:36	2012-07-16 19:51:11	6995	13.9789	152.02	109	847	50	24	0	0	19	7	0	0	0.291667	0.708333	SEA	0	2012-07-16 04:16:11	13.6403	-0.909206	37.0474	0.000138625	15.3377	3.57381	12.5415	2.9943
2294	8114370	M	602	TRUE	TRUE	2012	Chick_2	2012-07-18 15:02:49	2012-07-18 22:44:47	27718	68.8711	44.2313	10	531	627	93	5	0.0537634	91	40	0	0	0.430108	0.569892	SEA	0	2012-07-18 04:19:33	10.7211	-0.944472	50.7266	0.000298792	15.5534	1.49253	6.16079	6.45391
2295	8114370	M	602	TRUE	TRUE	2012	Chick_2	2012-07-19 03:12:09	2012-07-19 07:52:12	16803	69.3451	138.476	109	1094	126	57	0	0	53	8	0	0	0.140351	0.859649	SEA	0	2012-07-19 04:21:16	-1.15194	0.954869	44.8338	1.87673e-05	15.6837	1.94	2.41589	0.405374
2495	8114371	F	624	TRUE	FALSE	2012	Chick_1	2012-06-10 04:42:05	2012-06-10 12:00:40	26315	40.5614	19.0191	9	603	1415	88	0	0	86	46	0	0	0.522727	0.477273	SEA	0	2012-06-10 03:52:45	0.822222	0.976921	43.2605	0	11.611	2.96531	2.43064	0
2496	8114371	F	624	TRUE	FALSE	2012	Chick_1	2012-06-11 05:27:50	2012-06-11 09:31:19	14609	45.6404	18.0523	9	597	842	49	0	0	46	6	0	0	0.122449	0.877551	SEA	0	2012-06-11 03:52:14	1.59333	0.914254	39.1825	0	11.7758	4.80008	0.208177	0
2498	8114371	F	624	TRUE	FALSE	2012	Chick_1	2012-06-11 13:14:00	2012-06-11 18:47:04	19984	45.7107	13.9276	9	158	1436	67	0	0	64	23	0	0	0.343284	0.656716	SEA	0	2012-06-11 03:52:15	9.3625	-0.77093	47.7315	0	10.8654	0.905881	0.204	0
2499	8114371	F	624	TRUE	FALSE	2012	Chick_1	2012-06-12 05:19:34	2012-06-12 09:52:09	16355	56.5184	128.386	107	594	132	55	0	0	52	6	0	0	0.109091	0.890909	SEA	0	2012-06-12 03:51:46	1.46333	0.92751	23.3887	0	11.1691	0.529613	1.37137	0
2500	8114371	F	624	TRUE	FALSE	2012	Chick_1	2012-06-12 19:11:18	2012-06-12 22:54:31	13393	45.4204	127.118	108	593	110	45	0	0	42	4	0	0	0.0888889	0.911111	SEA	0	2012-06-12 03:51:46	15.3256	-0.644346	40.0375	0	11.9433	0.447984	-0.163042	0
2501	8114371	F	624	TRUE	FALSE	2012	Chick_1	2012-06-13 06:04:39	2012-06-13 13:37:34	27175	65.282	22.5093	9	624	1235	91	0	0	87	24	0	0	0.263736	0.736264	SEA	0	2012-06-13 03:51:23	2.22111	0.835648	38.2386	0	12.0584	0.372324	-0.245108	0
2502	8114371	F	624	TRUE	FALSE	2012	Chick_1	2012-06-13 17:06:46	2012-06-14 07:24:39	51473	73.5683	99.4027	9	736	524	172	0	0	167	94	0	0	0.546512	0.453488	SEA	0	2012-06-13 03:51:24	13.2561	-0.946415	26.3066	0	12.0825	-0.498994	-0.198405	0
2503	8114371	F	624	TRUE	FALSE	2012	Chick_1	2012-06-14 10:45:06	2012-06-14 21:20:19	38113	54.4025	20.8162	9	626	1861	128	0	0	123	78	0	0	0.609375	0.390625	SEA	0	2012-06-14 03:51:04	6.90056	-0.233587	19.9839	0	12.3907	3.11833	4.33786	0
2504	8114371	F	624	TRUE	FALSE	2012	Chick_1	2012-06-15 13:29:08	2012-06-15 16:09:45	9637	37.7791	12.7984	9	197	754	33	0	0	31	3	0	0	0.0909091	0.909091	SEA	0	2012-06-15 03:50:52	9.63778	-0.814791	19.4544	0	11.4739	0.950031	2.54872	0
2505	8114371	F	624	TRUE	FALSE	2012	Chick_1	2012-06-16 02:18:32	2012-06-16 08:32:49	22457	42.2518	144.206	108	1334	160	75	0	0	71	22	0	0	0.293333	0.706667	SEA	0	2012-06-16 03:50:40	-1.53556	0.920277	21.0344	0	12.2731	3.88474	-1.585	0
2506	8114371	F	624	TRUE	FALSE	2012	Chick_1	2012-06-16 15:02:24	2012-06-16 21:12:13	22189	40.675	86.6578	9	611	263	74	0	0	71	20	0	0	0.27027	0.72973	SEA	0	2012-06-16 03:50:40	11.1956	-0.977905	47.2037	3.33344e-05	13.191	7.32616	-1.92422	0.720023
2508	8114371	F	624	TRUE	FALSE	2012	Chick_1	2012-06-17 16:38:23	2012-06-17 22:23:17	20694	44.4401	61.8754	9	1021	345	69	0	0	65	29	0	0	0.42029	0.57971	SEA	0	2012-06-17 03:50:33	12.7972	-0.978299	40.4211	0.000268398	13.6055	4.97837	7.60682	5.79741
2509	8114371	F	624	TRUE	FALSE	2012	Chick_1	2012-06-18 04:01:08	2012-06-18 11:00:08	25140	43.2861	54.9019	10	609	469	84	0	0	79	45	0	0	0.535714	0.464286	SEA	0	2012-06-18 03:50:31	0.176944	0.998927	28.1283	0	14.0214	5.32576	7.11858	0
2510	8114371	F	624	TRUE	FALSE	2012	Chick_1	2012-06-18 14:47:15	2012-06-18 18:39:08	13913	24.5979	18.7231	7	185	744	47	0	0	44	31	0	0	0.659574	0.340426	SEA	0	2012-06-18 03:50:32	10.9453	-0.962119	47.1686	0	14.0276	5.14248	2.16497	0
2511	8114371	F	624	TRUE	FALSE	2012	Chick_1	2012-06-19 03:45:36	2012-06-19 06:31:08	9932	14.6055	128.476	107	697	82	34	26	0.764706	29	20	20	0.588235	0	0.411765	LAND	1	2012-06-19 03:50:34	-0.0827778	0.999765	27.3764	3.51669e-06	14.8002	4.43233	0.625338	0.0759605
2512	8114371	F	624	TRUE	FALSE	2012	Chick_1	2012-06-19 09:12:36	2012-06-19 16:59:15	27999	35.8613	11.6232	9	666	2460	94	0	0	87	59	0	0	0.62766	0.37234	SEA	0	2012-06-19 03:50:34	5.36722	0.164904	45.0248	4.05141e-06	14.009	3.82801	6.70199	0.0875104
2513	8114371	F	624	TRUE	FALSE	2012	Chick_1	2012-06-20 02:05:22	2012-06-20 09:48:18	27776	83.8533	123.878	108	604	229	93	0	0	89	17	0	0	0.182796	0.817204	SEA	0	2012-06-20 03:50:43	-1.75583	0.896196	16.5846	0	13.824	1.20272	6.04836	0
2532	8114371	F	624	TRUE	FALSE	2012	Chick_1	2012-06-20 14:33:21	2012-06-20 21:37:32	25451	40.756	26.9894	9	226	944	85	0	0	82	45	0	0	0.529412	0.470588	SEA	0	2012-06-20 03:50:42	10.7108	-0.943584	6.15015	0	13.1462	-0.862307	2.09166	0
2533	8114371	F	624	TRUE	FALSE	2012	Chick_1	2012-06-21 05:33:42	2012-06-21 10:09:03	16521	46.0636	42.8997	9	702	399	56	0	0	52	15	0	0	0.267857	0.732143	SEA	0	2012-06-21 03:50:53	1.71361	0.901045	2.70183	0	13.7608	-1.19063	-1.05488	0
2534	8114371	F	624	TRUE	FALSE	2012	Chick_1	2012-06-21 16:59:30	2012-06-21 22:32:34	19984	55.3145	64.9117	9	596	317	67	0	0	64	22	0	0	0.328358	0.671642	SEA	0	2012-06-21 03:50:53	13.1436	-0.955515	12.8269	0	13.8395	-2.60838	-6.16996	0
2535	8114371	F	624	TRUE	FALSE	2012	Chick_1	2012-06-22 03:21:37	2012-06-22 13:03:05	34888	56.3665	36.1456	9	701	982	117	0	0	114	73	0	0	0.623932	0.376068	SEA	0	2012-06-22 03:51:08	-0.491944	0.991718	14.0757	0	14.5541	-4.09446	-8.96795	0
2536	8114371	F	624	TRUE	FALSE	2012	Chick_1	2012-06-22 16:09:00	2012-06-22 22:16:50	22070	54.9814	129.102	107	652	176	74	0	0	70	29	0	0	0.391892	0.608108	SEA	0	2012-06-22 03:51:08	12.2978	-0.996963	23.5491	0	14.0783	-3.34348	-8.56724	0
2537	8114371	F	624	TRUE	FALSE	2012	Chick_1	2012-06-23 03:55:00	2012-06-23 06:15:06	8406	13.6916	128.743	109	606	70	29	23	0.793103	26	18	18	0.62069	0	0.37931	LAND	1	2012-06-23 03:51:28	0.0588889	0.999881	51.5716	1.76372e-07	14.2595	-1.36863	-1.77264	0.00380963
2538	8114371	F	624	TRUE	FALSE	2012	Chick_1	2012-06-23 07:39:45	2012-06-23 08:16:48	2223	5.23722	235.833	110	607	12	8	0	0	2	1	0	0	0.125	0.875	SEA	0	2012-06-23 03:51:29	3.80444	0.543663	70.5422	5.34613e-07	13.9274	-0.689364	1.57664	0.0115476
2540	8114371	F	624	TRUE	FALSE	2012	Chick_1	2012-06-23 11:21:36	2012-06-23 19:41:33	29997	56.3293	28.8303	9	609	1061	100	0	0	96	49	0	0	0.49	0.51	SEA	0	2012-06-23 03:51:28	7.50222	-0.383221	70.5422	5.34613e-07	13.9274	-0.689364	1.57664	0.0115476
2541	8114371	F	624	TRUE	FALSE	2012	Chick_1	2012-06-24 02:09:20	2012-06-24 08:05:05	21345	61.2124	137.943	108	823	159	72	0	0	68	25	0	0	0.347222	0.652778	SEA	0	2012-06-24 03:51:53	-1.70917	0.90155	33.4757	0	14.2056	1.34582	4.65779	0
2545	8114371	F	624	TRUE	FALSE	2012	Chick_1	2012-06-26 16:18:07	2012-06-26 23:13:03	24896	53.7566	121.481	108	615	210	83	0	0	80	37	0	0	0.445783	0.554217	SEA	0	2012-06-26 03:52:53	12.4206	-0.993945	65.9898	0.000391486	13.5682	-3.95053	6.08119	8.45609
2546	8114371	F	624	TRUE	FALSE	2012	Chick_1	2012-06-27 02:41:35	2012-06-27 07:59:10	19055	60.5357	137.552	110	1633	143	64	0	0	58	16	0	0	0.25	0.75	SEA	0	2012-06-27 03:53:30	-1.19861	0.951169	50.8962	0.000184228	14.3746	-2.51551	7.30182	3.97932
2547	8114371	F	624	TRUE	FALSE	2012	Chick_1	2012-06-27 11:37:10	2012-06-27 17:02:18	19508	49.8599	27.8961	9	683	722	66	0	0	61	26	0	0	0.393939	0.606061	SEA	0	2012-06-27 03:53:30	7.72778	-0.437063	49.4942	0.000218823	14.0784	-1.65081	7.23974	4.72659
2548	8114371	F	624	TRUE	FALSE	2012	Chick_1	2012-06-27 18:49:28	2012-06-27 22:58:23	14935	33.5429	127.352	109	631	122	50	0	0	46	20	0	0	0.4	0.6	SEA	0	2012-06-27 03:53:30	14.9328	-0.719441	44.7494	3.4732e-05	14.0772	-1.08585	5.12574	0.750211
2549	8114371	F	624	TRUE	FALSE	2012	Chick_1	2012-06-28 03:05:49	2012-06-28 08:18:37	18768	61.7582	119.506	107	594	162	63	0	0	59	14	0	0	0.222222	0.777778	SEA	0	2012-06-28 03:54:11	-0.806111	0.977814	42.6133	1.05768e-05	13.7689	-0.997295	4.11309	0.228459
2550	8114371	F	624	TRUE	FALSE	2012	Chick_1	2012-06-28 12:10:04	2012-06-28 13:14:57	3893	11.0099	11.3965	9	120	343	13	0	0	11	6	0	0	0.461538	0.538462	SEA	0	2012-06-28 03:54:11	8.26472	-0.558771	17.4998	0	13.5733	-0.19546	1.71536	0
2551	8114371	F	624	TRUE	FALSE	2012	Chick_1	2012-06-28 16:53:48	2012-06-28 22:57:33	21825	49.8951	78.2796	9	641	279	73	0	0	69	39	0	0	0.534247	0.465753	SEA	0	2012-06-28 03:54:11	12.9936	-0.966357	17.4998	0	13.5733	-0.19546	1.71536	0
2553	8114371	F	624	TRUE	FALSE	2012	Chick_1	2012-06-29 14:53:00	2012-06-29 21:18:56	23156	27.4358	47.2425	9	607	503	78	0	0	74	59	0	0	0.75641	0.24359	SEA	0	2012-06-29 03:54:55	10.9681	-0.963728	5.26798	0	14.1709	5.92727	-3.94834	0
2554	8114371	F	624	TRUE	FALSE	2012	Chick_1	2012-06-30 03:08:14	2012-06-30 05:27:06	8332	15.9065	129.319	108	591	69	28	21	0.75	24	14	14	0.5	0	0.5	LAND	1	2012-06-30 03:55:44	-0.791667	0.978599	48.5087	5.6123e-05	15.7759	9.20671	-5.61944	1.21226
2555	8114371	F	624	TRUE	FALSE	2012	Chick_1	2012-06-30 07:09:03	2012-06-30 10:05:01	10558	13.104	125.27	106	606	89	36	28	0.777778	31	23	23	0.638889	0	0.361111	LAND	1	2012-06-30 03:55:44	3.22194	0.66485	72.2291	5.6123e-05	15.5211	8.33471	-2.83988	1.21226
2556	8114371	F	624	TRUE	FALSE	2012	Chick_1	2012-06-30 16:07:09	2012-07-01 03:50:52	42223	34.4967	70.4	9	238	600	141	0	0	139	123	0	0	0.87234	0.12766	SEA	0	2012-06-30 03:55:45	12.19	-0.998763	71.6568	0.000112246	15.893	5.91669	2.00272	2.42452
2557	8114371	F	624	TRUE	FALSE	2012	Chick_2	2012-07-01 04:35:09	2012-07-01 06:17:00	6111	7.56332	135.38	107	658	50	21	0	0	18	15	0	0	0.714286	0.285714	SEA	0	2012-07-01 03:56:36	0.6425	0.985887	31.1387	0	15.8979	1.39078	2.81183	0
2558	8114371	F	624	TRUE	FALSE	2012	Chick_2	2012-07-01 11:15:24	2012-07-01 16:03:31	17287	31.8756	34.7204	9	612	515	58	0	0	54	34	0	0	0.586207	0.413793	SEA	0	2012-07-01 03:56:36	7.31333	-0.337095	43.2983	9.25762e-05	15.3981	2.87112	0.81686	1.99965
2559	8114371	F	624	TRUE	FALSE	2012	Chick_2	2012-07-01 17:50:34	2012-07-01 22:56:59	18385	45.9685	125.17	15	1387	147	62	0	0	58	29	0	0	0.467742	0.532258	SEA	0	2012-07-01 03:56:36	13.8994	-0.878887	57.7086	9.25762e-05	15.9274	4.62659	-0.0487412	1.99965
2560	8114371	F	624	TRUE	FALSE	2012	Chick_2	2012-07-02 03:53:46	2012-07-02 06:20:11	8785	15.3356	126.716	106	593	74	30	25	0.833333	28	19	19	0.633333	0	0.366667	LAND	1	2012-07-02 03:57:32	-0.0627778	0.999865	39.0875	1.83427e-06	15.7289	2.72738	6.77604	0.0396202
2561	8114371	F	624	TRUE	FALSE	2012	Chick_2	2012-07-02 10:59:33	2012-07-02 17:01:26	21713	34.6074	12.0006	9	674	1812	73	0	0	70	44	0	0	0.60274	0.39726	SEA	0	2012-07-02 03:57:33	7.03333	-0.267238	23.0474	3.66854e-06	14.6803	2.16442	7.18261	0.0792404
2562	8114371	F	624	TRUE	FALSE	2012	Chick_2	2012-07-02 17:54:02	2012-07-03 07:37:31	49409	59.0239	101.24	9	705	495	165	0	0	163	113	0	0	0.684848	0.315152	SEA	0	2012-07-02 03:57:33	13.9414	-0.873595	25.6464	0	14.5151	2.44138	5.14086	0
2563	8114371	F	624	TRUE	FALSE	2012	Chick_2	2012-07-03 12:43:05	2012-07-03 21:25:16	31331	68.4893	21.2935	9	159	1472	105	0	0	103	55	0	0	0.52381	0.47619	SEA	0	2012-07-03 03:58:34	8.74194	-0.657759	37.6893	0	14.6915	-0.0618569	-1.54963	0
2564	8114371	F	624	TRUE	FALSE	2012	Chick_2	2012-07-04 01:45:03	2012-07-04 12:39:53	39290	91.2711	52.9695	9	955	753	131	0	0	128	60	0	0	0.458015	0.541985	SEA	0	2012-07-03 03:58:32	21.7753	0.835128	36.48	0	15.0782	-1.42507	-3.5974	0
2565	8114371	F	624	TRUE	FALSE	2012	Chick_2	2012-07-04 17:27:48	2012-07-05 22:13:48	103560	97.3523	99.3174	9	730	1043	346	0	0	344	224	0	0	0.647399	0.352601	SEA	0	2012-07-04 03:59:37	13.4697	-0.926884	23.037	0	15.186	-2.73593	-5.22292	0
2566	8114371	F	624	TRUE	FALSE	2012	Chick_2	2012-07-06 11:21:07	2012-07-06 13:34:27	8000	21.24	25.8935	9	128	310	27	0	0	25	10	0	0	0.37037	0.62963	SEA	0	2012-07-06 04:01:51	7.32111	-0.339012	76.1251	1.12102e-05	16.3544	-2.04343	-7.33395	0.242141
2567	8114371	F	624	TRUE	FALSE	2012	Chick_2	2012-07-06 14:55:37	2012-07-06 21:23:01	23244	55.354	99.3208	9	593	240	78	15	0.192308	74	31	0	0	0.397436	0.602564	SEA	0	2012-07-06 04:01:51	10.8961	-0.95853	69.2203	0	16.9695	-1.53634	-8.28461	0
2568	8114371	F	624	TRUE	FALSE	2012	Chick_2	2012-07-07 04:41:59	2012-07-07 15:25:10	38591	30.3838	49.2868	9	598	795	129	0	0	111	80	0	0	0.620155	0.379845	SEA	0	2012-07-07 04:03:04	0.648611	0.985618	50.0722	0.000173953	17.7898	0.370179	-5.74573	3.75739
2569	8114371	F	624	TRUE	FALSE	2012	Chick_2	2012-07-07 16:46:15	2012-07-08 11:04:41	65906	59.3713	102.302	9	594	650	220	24	0.109091	217	155	19	0.0863636	0.618182	0.295455	MIX	0.122581	2012-07-07 04:03:04	12.7197	-0.982301	56.247	0.000291494	16.6999	0.950801	-1.12191	6.29626
2570	8114371	F	624	TRUE	FALSE	2012	Chick_2	2012-07-08 16:49:27	2012-07-08 21:32:54	17007	25.9821	49.7147	9	593	354	57	0	0	54	31	0	0	0.54386	0.45614	SEA	0	2012-07-08 04:04:21	12.7517	-0.9807	47.827	0	16.7384	1.43026	4.1702	0
2571	8114371	F	624	TRUE	FALSE	2012	Chick_2	2012-07-09 02:44:06	2012-07-09 10:25:08	27662	67.6853	77.194	9	609	366	93	0	0	88	41	0	0	0.44086	0.55914	SEA	0	2012-07-09 04:05:40	-1.35944	0.937333	13.9077	0	16.8885	4.8389	4.31721	0
2572	8114371	F	624	TRUE	FALSE	2012	Chick_2	2012-07-09 15:18:31	2012-07-09 21:54:31	23760	46.906	35.0162	9	167	679	80	0	0	76	46	0	0	0.575	0.425	SEA	0	2012-07-09 04:05:41	11.2139	-0.978897	17.5555	0	16.8867	5.99064	3.67808	0
2574	8114371	F	624	TRUE	FALSE	2012	Chick_2	2012-07-10 05:29:41	2012-07-10 13:33:00	28999	17.1735	25.0763	9	692	1180	97	14	0.14433	94	84	9	0.0927835	0.773196	0.134021	MIX	0.107143	2012-07-10 04:07:02	1.3775	0.935675	28.2342	0	16.9509	6.81978	4.80252	0
2578	8114371	F	624	TRUE	FALSE	2012	Chick_2	2012-07-11 03:22:13	2012-07-11 11:35:43	29610	68.7086	46.4646	9	609	650	99	31	0.313131	98	47	9	0.0909091	0.383838	0.525253	MIX	0.191489	2012-07-11 04:08:28	-0.770833	0.979707	57.5627	7.4874e-05	16.2717	7.01409	6.3706	1.61728
2580	8114371	F	624	TRUE	FALSE	2012	Chick_2	2012-07-13 02:01:24	2012-07-13 09:47:48	27984	82.1835	124.121	107	688	231	94	18	0.191489	90	28	1	0.0106383	0.287234	0.702128	SEA	0.0357143	2012-07-13 04:11:26	-2.16722	0.843313	29.9155	0.000118734	14.6713	5.07	5.42118	2.56466
2581	8114371	F	624	TRUE	FALSE	2012	Chick_2	2012-07-13 13:14:32	2012-07-14 12:50:26	84954	95.1237	52.8433	9	867	1608	284	25	0.0880282	279	167	0	0	0.588028	0.411972	SEA	0	2012-07-13 04:11:25	9.05194	-0.716657	45.9316	0.000365283	14.7575	6.53767	6.25016	7.89012
2582	8114371	F	624	TRUE	FALSE	2012	Chick_2	2012-07-14 19:21:24	2012-07-15 15:43:12	73308	84.1667	46.5652	9	1474	1587	245	24	0.0979592	241	158	10	0.0408163	0.604082	0.355102	SEA	0.0632911	2012-07-14 04:12:58	15.1406	-0.680614	78.2878	0.000322455	16.0208	6.08967	-1.13797	6.96503
2584	8114371	F	624	TRUE	FALSE	2012	Chick_2	2012-07-17 01:32:03	2012-07-17 12:52:39	40836	83.1996	38.6474	9	808	1072	137	27	0.19708	133	56	6	0.0437956	0.364964	0.591241	MIX	0.107143	2012-07-16 04:16:11	21.2644	0.754328	35.3003	0.000254245	15.813	3.52961	10.2639	5.49169
2585	8114371	F	624	TRUE	FALSE	2012	Chick_2	2012-07-18 01:58:10	2012-07-18 11:26:33	34103	103.723	69.6687	9	706	498	114	20	0.175439	112	36	4	0.0350877	0.280702	0.684211	MIX	0.111111	2012-07-17 04:17:51	21.6719	0.819944	44.6459	0.000138199	15.9069	2.31298	6.39745	2.9851
2586	8114371	F	624	TRUE	FALSE	2012	Chick_2	2012-07-18 12:44:44	2012-07-19 11:32:16	82052	87.8611	53.1503	9	511	1544	274	43	0.156934	272	179	25	0.0912409	0.562044	0.346715	MIX	0.139665	2012-07-18 04:19:31	8.42028	-0.592072	50.7266	0.000298792	15.5534	1.49253	6.16079	6.45391
2587	8114371	F	624	TRUE	FALSE	2012	Chick_2	2012-07-20 01:51:32	2012-07-20 05:58:25	14813	21.3116	120.367	105	621	128	50	35	0.7	45	30	25	0.5	0.1	0.4	MIX	0.833333	2012-07-19 04:21:16	21.5044	0.794061	74.7589	0.000276233	15.4106	1.30307	1.38003	5.96662
2588	8114371	F	624	TRUE	FALSE	2012	Chick_2	2012-07-20 07:22:39	2012-07-20 16:45:34	33775	87.9148	17.6125	9	595	1951	113	22	0.19469	110	35	6	0.0530973	0.256637	0.690265	MIX	0.171429	2012-07-20 04:23:00	2.99417	0.708186	75.6389	0.000253269	15.0698	0.0148511	3.06941	5.47061

## Sheet: Metadata
Additional file 3. Table of analyzed GPS data. Foraging trips of lesser black-backed gulls, tracked by GPS. The analyzed data are provided as an Excel file, with two sheets, ‘GPS_foraging_trip_data’ giving the analyzed variables, and ‘Metadata’ explaining these variables.
Variable name	Short explanation	Units/ format	Long explanation
*NA*	*	*	NA for missing data. E.g. weather data were not extracted for the pre-laying stage trips.
trip_id	Unique trip identifier	.	Arbitary trip ID number
ring_number	ring number of bird	.	Swedish Bird Ringing Centre scheme ring numbers
sex	sex of bird	M - male, F - female	Sex of lesser black-backed gull tagged
device_info_serial	Unique GPS tag identifier	.
included_1	Included in analysis	boolean	Whether foraging trip is included in GPS trip analysis for table 1 in paper
included_2	Included in analysis	boolean	Whether foraging trip is included in GPS trip analysis for table 2 in paper
year	Year	.	4 digit year (e.g. 2011)
stage	Breeding stage	Text	Colony level average breeding timing. One of 'pre_laying', 'incubation', 'chick_1', 'chick_2'.
start_time	Trip departure time	yyyy-mm-dd hh:mm:ss UTC
end_time	Trip end time	yyyy-mm-dd hh:mm:ss UTC
duration_s	Trip duration	s
dist_max	Maximum displacement	km	Greatest grand circle distance between nest and gps location
interval_mean	Time interval - mean	s	Mean time interval between GPS locations
interval_min	Time interval - minimum	s	Least time interval between GPS locations
interval_max	Time interval - maximum	s	Greatest time interval between GPS locations
gps_fix_number	Number of GPS locations	.	The number of GPS locations gained during the foraging trip
n_points_300s	Number of 300s locations	.	Number of locations for data interpolated to 300 s fixed time interval
n_points_300s_land	Number of locations on land	.	Number of 'n_points_300s' on land
p_points_300s_land	Proportion of locations on land	.	Proportion of 'n_points_300s' on land
n_points_300s_3km	Number of locations >3 km from nest	.	Number of 'n_points_300s' >3 km from nest location
n_points_300s_foraging	Number of foraging locations	.	Number of 'n_points_300s' classified as foraging
n_points_300s_foraging_land	Number of foraging locations on land	.	Number of 'n_points_300s' classified as foraging and on land
p_trip_foraging_land	Proportion of locations foraging on land	.	Proportion of 'n_points_300s' on land and foraging
p_trip_foraging_sea	Proportion of locations foraging at sea	.	Proportion of 'n_points_300s' at sea and foraging
p_trip_other	Proportion of locations not foraging	.	Proportion of 'n_points_300s' not classified as foraging
trip_type	3 class trip classification	MIX, LAND, SEA	Trip type classification according to habitat used, either land, sea, or both (MIX).
p_foraging_land	Proportion of foraging locations on land	.	Proportion of 'n_points_300s_foraging' on land, the response variable (see table 1 in main paper)
sunrise_date_time	Sunrise time	yyyy-mm-dd hh:mm:ss UTC
time_sinse_sunrise	Time sinse sunrise	h	Hours sinse sunrise at time of trip departure
sunrise_prox	cosine of time sinse sunrise	.	Cosine of hours sinse sunrise at time of trip departure
cloud	Cloud cover	per cent (%) of total cloud cover	Mean of previous 24 hours for per cent (%) total sky cloud cover
prate_sfc_sum	Precipitation	Kg/m^2/s	Precipitation rate (At Surface). Sum of previous 24 hours
temp	Air temperature at 2 m	C, celsius	Air temperature at 2 m above surface
windNS	Wind in S-N direction	m/s	V-wind (wind in South - North direction) (At 10 meters)
windEW	Wind in E-W direction	m/s	U-wind (wind in West - East direction) (At 10 meters)
ppt	precipitation total for day	Kg/m^2/day equivalent to mm/day	Calculated from prate_sfc_sum
