# Supplementary material for: Land or sea? Foraging area choice during breeding by an omnivorous gull
Source: Mov Ecol. 2016 May 15;4:11. doi: 10.1186/s40462-016-0078-5 (PMC4868019; doi:10.1186/s40462-016-0078-5)
Supplement: Additional file 4: — Table of transect locations (.xls). Locations of transects and fields surveyed in on-site portion of the study (May-June 2013). (XLSX 11 kb) [file 40462_2016_78_MOESM4_ESM.xlsx]

## Sheet: Transect locations
Additional file 4. Table of transect locations. Locations of transects and fields surveyed in on-site portion of the study (May-June 2013).
Transect ID	Transect Location	Direction of Transect	Bordering Field #	Field Location
1	57°14'2.14"N; 18°21'25.91"E	SW	1	57°13'52.76"N; 18°21'31.79"E
			2	57°14'5.44"N; 18°21'20.70"E
			3	57°13'55.91"N; 18°21'19.53"E
			4	57°14'0.37"N; 18°21'0.41"E
			5	57°13'53.76"N; 18°21'5.72"E
2	57°13'50.45"N; 18°20'39.20"E	NE	1	57°13'44.54"N; 18°20'49.30"E
			2	57°13'56.40"N; 18°20'44.76"E
			3	57°13'46.42"N; 18°20'57.18"E
			4	57°13'57.18"N; 18°20'51.97"E
3	57°13'46.37"N; 18°18'24.27"E	S	1	57°13'45.66"N; 18°18'12.51"E
			2	57°13'45.29"N; 18°18'32.23"E
			3	57°13'40.23"N; 18°18'9.69"E
			4	57°13'42.70"N; 18°18'32.92"E
			5	57°13'40.56"N; 18°18'32.07"E
			6	57°13'38.35"N; 18°18'32.43"E
			7	57°13'36.14"N; 18°18'32.92"E
4	57°13'12.87"N; 18°18'24.76"E	N	1a	57°13'12.04"N; 18°18'12.36"E
			1b	57°13'15.85"N; 18°18'13.33"E
			2	57°13'8.91"N; 18°18'29.71"E
			3	57°13'15.18"N; 18°18'35.14"E
			4	57°13'20.81"N; 18°18'44.27"E
5	57°13'48.47"N; 18°18'36.82"E	N	1	57°13'51.16"N; 18°18'22.71"E
			2	57°13'49.43"N; 18°18'51.77"E
			3	57°13'52.48"N; 18°18'52.55"E
			4	57°13'56.42"N; 18°18'21.06"E
6	57°13'13.62"N; 18°19'26.75"E	N	1	57°13'18.53"N; 18°19'21.85"E
			2	57°13'16.74"N; 18°19'31.61"E
			3	57°13'23.32"N; 18°19'30.64"E
7	57°13'50.41"N; 18°19'51.45"E	NW	1	57°13'49.27"N; 18°19'42.41"E
			2	57°13'52.39"N; 18°19'39.58"E
			3	57°13'54.82"N; 18°19'37.95"E
			4	57°13'54.72"N; 18°19'53.67"E
8	57°13'48.35"N; 18°17'40.72"E	W	1	57°13'52.12"N; 18°17'49.32"E
			2	57°13'40.24"N; 18°17'43.74"E
			3	57°13'59.40"N; 18°17'29.13"E
			4	57°13'39.98"N; 18°17'37.51"E
			5	57°13'39.86"N; 18°17'33.05"E
			6	57°13'38.95"N; 18°17'30.19"E
			7	57°13'39.18"N; 18°17'21.25"E
9	57°13'18.12"N; 18°22'29.64"E	NW	1	57°13'20.57"N; 18°22'33.18"E
			2	57°13'14.92"N; 18°22'21.40"E
			3	57°13'20.22"N; 18°22'14.53"E
10	57°13'2.94"N; 18°17'14.43"E	N	1	57°13'2.19"N; 18°17'1.66"E
			2	57°13'2.01"N; 18°17'24.56"E
			3	57°13'4.98"N; 18°17'3.03"E
			4	57°13'6.42"N; 18°17'24.23"E
			5	57°13'8.54"N; 18°17'5.14"E
			6	57°13'10.11"N; 18°17'25.42"E
			7	57°13'12.12"N; 18°17'7.63"E
			8	57°13'12.53"N; 18°17'25.63"E
