# Supplementary material for: Land or sea? Foraging area choice during breeding by an omnivorous gull
Source: Mov Ecol. 2016 May 15;4:11. doi: 10.1186/s40462-016-0078-5 (PMC4868019; doi:10.1186/s40462-016-0078-5)
Supplement: Additional file 7: — Agricultural field parameters (.xls). Vegetation parameters of the agricultural fields surveyed in on-site portion of the study, along with L. fuscus presence/absence counts, earthworm, other gull species and wader numbers throughout the study period (May-June 2013). (XLSX 17 kb) [file 40462_2016_78_MOESM7_ESM.xlsx]

## Sheet: Agri field parameters 2013
Additional file 7. Agricultural field parameters. Vegetation parameters of the agricultural fields surveyed in on-site portion of the study, along with L. fuscus presence/absence counts, earthworm, other gull species and wader numbers throughout the study period (May-June 2013).
Transect ID	Field #	Crop Type	Mean vegetation height (cm)			Mean % vegetation cover			Lesser Black-Backed Gull Presence/Absence						Earthworm numbers						Other gull species numbers						Wader numbers
			Beginning	Middle	End	Beginning	Middle	End	Beginning		Middle		End		Beginning		Middle		End		Beginning		Middle		End		Beginning		Middle		End
									Morning	Evening	Morning	Evening	Morning	Evening	Morning	Evening	Morning	Evening	Morning	Evening	Morning	Evening	Morning	Evening	Morning	Evening	Morning	Evening	Morning	Evening	Morning	Evening
1	1	potato	0	0	9.44	0	0	8.4	1	0	0	0	0	0	2	0	0	0	0	0	43	0	1	0	0	0	0	0	1	0	0	0
	2	barley	24.68	57.38	78.32	85	93	100	0	0	0	0	0	0	0	0	0	0	0	0	0	0	0	0	0	0	0	0	0	0	0	0
	3	grass	14.06	15.74	22.62	95	96	100	0	0	0	0	0	0	0	0	0	0	0	0	0	0	0	0	0	0	0	0	0	0	0	0
	4	rapeseed	16.1	68.6	86.8	84	96	100	0	0	0	0	0	0	0	0	0	0	0	0	0	0	0	0	0	0	0	0	0	0	0	0
	5	wheat	68.48	71.18	80.7	100	99	100	0	0	0	0	0	0	0	0	0	0	0	0	0	0	0	0	0	0	0	0	0	0	0	0
2	1	ryegrass	12.88	26.12	41.2	50	98	96	0	0	0	0	0	0	0	0	0	0	0	0	5	0	0	0	0	0	1	0	0	0	0	0
	2	grass	13.2	21.96	34.48	95	96	100	0	0	0	0	0	0	0	0	0	0	0	0	0	0	0	0	0	0	0	0	0	0	0	0
	3	snow pea	31.12	57.86	70.54	44	97	100	0	0	0	0	0	0	0	0	0	0	0	0	0	0	0	0	0	0	0	0	0	0	0	0
	4	grass	104.62	87.24	11.02	100	100	100	0	0	0	0	0	0	0	0	0	0	0	0	0	0	0	0	0	0	0	0	0	0	0	0
3	1	grass	10.32	16.78	31.72	91	96	100	1	1	0	0	0	0	0	0	0	0	0	0	0	0	0	0	0	0	0	0	0	0	0	0
	2	wheat	34.4	49.96	71.24	93	94	100	0	0	0	0	0	0	0	0	0	0	0	0	0	0	0	0	0	0	0	0	0	0	0	0
	3	carrots	17.7	17.4	20.4	7	33	48	1	1	1	0	0	0	0	0	0	0	1	0	6	4	3	0	0	0	8	0	22	21	18	2
	4	carrots	3.84	7.6	12.12	2	10	14	1	1	0	0	0	0	0	0	0	0	0	0	1	5	0	0	0	0	0	2	1	1	0	0
	5	carrots	7.72	16.12	27.6	6	18	34	0	0	0	0	0	0	0	0	0	0	0	0	0	0	0	0	0	0	0	0	0	1	0	0
	6	wheat	30.72	45.74	68.6	68	95	99	0	0	0	0	0	0	0	0	0	0	0	0	0	0	0	0	0	0	0	0	0	0	0	0
	7	carrots	10.6	21.26	27.58	3	29	29	0	0	0	0	0	0	0	0	0	0	0	0	0	0	0	0	0	0	0	0	0	0	0	0
4	1a	wheat	28.54	38.38	60.76	91	97	100	0	0	0	0	0	0	0	0	0	0	0	0	3	0	0	0	0	0	0	0	0	1	0	0
	1b	carrots	4.32	7.76	15.48	3	7	27	0	0	0	0	0	0	0	0	0	1	0	0	0	0	0	0	0	0	0	0	0	3	3	1
	2	grass	18.92	21.92	30.9	98	97	100	0	1	0	0	0	0	0	0	0	0	0	0	0	60	0	0	0	0	0	1	6	0	0	0
	3	grass	9.76	14.04	22.32	100	100	100	0	0	0	0	0	0	0	0	0	0	0	0	0	0	0	0	0	0	0	0	0	0	4	0
	4	grass	18.64	25.78	45.72	100	98	100	0	0	0	0	0	0	0	0	0	0	0	0	0	0	0	0	0	0	0	0	0	1	0	0
5	1	rapeseed	11.0	21.5	80.08	70	98	100	0	1	0	0	0	0	1	0	0	0	0	0	0	0	0	0	0	0	0	0	0	0	0	0
	2	barley	27.2	41.9	70.38	99	98	100	0	0	0	0	0	0	0	0	0	0	0	0	0	0	0	0	0	0	0	0	0	0	0	0
	3	rapeseed	80.7	39.2	99.48	64	99	100	0	0	0	0	0	0	0	0	0	0	0	0	0	0	0	0	0	0	0	0	0	0	0	0
	4	wheat	13.09	20.86	43.08	78	83	94	1	1	0	0	0	0	3	0	0	0	0	0	0	0	0	0	0	0	0	0	1	1	2	1
6	1	oats	10.42	24.88	54.24	70	90	100	0	0	0	0	0	0	11	0	1	0	0	0	0	5	0	0	0	0	0	4	1	0	0	0
	2	grass	92.08	84.34	14.66	100	100	100	0	0	0	0	0	0	0	0	0	0	0	0	0	0	0	0	0	0	0	0	0	0	0	26
	3	grass	15.76	23.68	26.48	100	99	100	0	1	0	0	0	0	0	0	0	0	0	0	0	0	0	0	0	0	0	0	0	0	0	0
7	1	carrots	0	2.16	3.6	0	1.8	4.4	0	0	0	0	0	0	1	0	0	0	0	0	0	0	0	0	0	0	0	0	0	26	5	7
	2	wheat	19.28	33.52	52.62	89	87	100	0	0	0	0	0	0	0	0	0	0	0	0	0	0	0	0	0	0	0	0	0	0	0	0
	3	grass	86.58	18.02	23.9	100	66	100	0	0	0	0	0	0	0	0	1	0	0	0	0	0	0	0	0	0	0	0	22	0	0	22
	4	wheat	21.3	47.52	52.54	92	92	100	0	0	0	0	0	0	0	0	0	0	0	0	0	0	0	0	0	0	0	0	0	0	0	0
8	1	grass	18.38	40.2	63.8	98	100	100	1	0	0	0	0	0	0	0	0	0	0	0	0	0	0	0	0	0	0	0	0	0	0	0
	2	wheat	32.76	66.4	82.92	91	99	100	0	0	0	0	0	0	0	0	0	0	0	0	0	0	0	0	0	0	0	0	0	0	0	0
	3	wheat	12.8	25.58	48.4	52	72	99	1	0	0	0	0	0	3	0	1	0	0	0	8	0	0	0	0	0	2	0	0	1	0	0
	4	grass	71.0	13.9	16.02	100	100	100	0	0	0	0	0	0	0	0	0	0	0	0	0	0	0	0	0	0	0	0	0	0	17	0
	5	wheat	19.86	37.7	60.98	76	93	100	0	0	0	0	0	0	0	0	0	0	0	0	0	0	0	0	0	0	0	0	0	0	0	0
	6	wheat	23.88	49.52	70.86	74	100	100	0	0	0	0	0	0	0	0	0	0	0	0	0	0	0	0	0	0	0	0	0	0	0	0
	7	carrots	0	3.18	8.1	0	2	6.6	0	0	1	1	1	0	2	0	0	0	0	0	0	0	0	2	8	2	0	0	3	5	17	8
9	1	rapeseed	9.44	22.9	38.26	35	67	99	0	0	0	0	0	0	1	0	4	0	0	0	4	0	0	0	0	0	2	1	5	5	1	0
	2	grass	17.24	21.12	14.16	92	100	100	0	0	0	0	0	0	0	0	0	0	0	0	0	0	0	0	0	0	0	0	0	0	0	6
	3	wheat	70.2	78.28	77.72	100	100	100	0	0	0	0	0	0	0	0	0	0	0	0	0	0	0	0	0	0	0	0	0	0	0	0
10	1	ryegrass	16.24	29.52	43.22	55	94	100	0	0	0	0	0	0	0	0	3	1	0	0	1	0	0	0	0	0	1	0	1	0	0	0
	2	barley	20.8	38.3	65.2	91	99	100	0	0	0	0	0	0	0	0	0	0	0	0		0	0	0	0	0	0	0	0	0	0	0
	3	grass	13.0	21.66	37.8	95	97	100	0	0	0	0	0	0	0	0	0	0	0	0	1	0	0	0	0	0	15	0	2	16	0	0
	4	ryegrass	11.38	20.58	44.2	54	87	100	0	0	0	0	0	0	0	0	1	0	0	0	6	0	0	0	0	0	5	0	5	2	0	0
	5	ryegrass	10.62	18.74	34.88	40	80	100	1	1	0	0	0	0	0	0	2	0	0	0	64	13	0	0	0	0	7	10	6	2	0	0
	6	grass	65.56	17.96	26.62	94	80	100	0	0	0	0	0	0	0	0	0	0	0	0	0	0	0	0	0	0	0	0	0	2	0	0
	7	wheat	29.16	45.46	71.52	91	98	100	0	0	0	0	0	0	0	0	0	0	0	0	0	0	0	0	0	0	0	0	0	0	0	0
	8	wheat	23.1	38.58	64.14	96	98	100	0	0	0	0	0	0	0	0	0	0	0	0	3	0	0	0	0	0	2	0	0	0	0	0
